# Supplementary material for: Centrifuge: rapid and sensitive classification of metagenomic sequences
Source: Genome Res. 2016 Dec;26(12):1721–9. doi: 10.1101/gr.210641.116 (PMC5131823; doi:10.1101/gr.210641.116)
Supplement: Supplemental Material [file supp_gr.210641.116_Supplemental_Data_S1.zip]

Archive with 176 entries (165 files):
- centrifuge-centrifuge-genome-research/
- centrifuge-centrifuge-genome-research/.gitignore
- centrifuge-centrifuge-genome-research/aligner_bt.cpp
- centrifuge-centrifuge-genome-research/aligner_bt.h
- centrifuge-centrifuge-genome-research/aligner_cache.cpp
- centrifuge-centrifuge-genome-research/aligner_cache.h
- centrifuge-centrifuge-genome-research/aligner_metrics.h
- centrifuge-centrifuge-genome-research/aligner_result.h
- centrifuge-centrifuge-genome-research/aligner_seed.cpp
- centrifuge-centrifuge-genome-research/aligner_seed.h
- centrifuge-centrifuge-genome-research/aligner_seed_policy.cpp
- centrifuge-centrifuge-genome-research/aligner_seed_policy.h
- centrifuge-centrifuge-genome-research/aligner_sw.cpp
- centrifuge-centrifuge-genome-research/aligner_sw.h
- centrifuge-centrifuge-genome-research/aligner_swsse.cpp
- centrifuge-centrifuge-genome-research/aligner_swsse.h
- centrifuge-centrifuge-genome-research/aligner_swsse_ee_i16.cpp
- centrifuge-centrifuge-genome-research/aligner_swsse_ee_u8.cpp
- centrifuge-centrifuge-genome-research/aligner_swsse_loc_i16.cpp
- centrifuge-centrifuge-genome-research/aligner_swsse_loc_u8.cpp
- centrifuge-centrifuge-genome-research/aligner_sw_common.h
- centrifuge-centrifuge-genome-research/aligner_sw_nuc.h
- centrifuge-centrifuge-genome-research/aln_sink.h
- centrifuge-centrifuge-genome-research/alphabet.cpp
- centrifuge-centrifuge-genome-research/alphabet.h
- centrifuge-centrifuge-genome-research/assert_helpers.h
- centrifuge-centrifuge-genome-research/AUTHORS
- centrifuge-centrifuge-genome-research/binary_sa_search.h
- centrifuge-centrifuge-genome-research/bitpack.h
- centrifuge-centrifuge-genome-research/blockwise_sa.h
- centrifuge-centrifuge-genome-research/bt2_idx.cpp
- centrifuge-centrifuge-genome-research/bt2_idx.h
- centrifuge-centrifuge-genome-research/bt2_io.h
- centrifuge-centrifuge-genome-research/bt2_util.h
- centrifuge-centrifuge-genome-research/btypes.h
- centrifuge-centrifuge-genome-research/ccnt_lut.cpp
- centrifuge-centrifuge-genome-research/centrifuge
- centrifuge-centrifuge-genome-research/centrifuge-build
- centrifuge-centrifuge-genome-research/centrifuge-BuildSharedSequence.pl
- centrifuge-centrifuge-genome-research/centrifuge-compress.pl
- centrifuge-centrifuge-genome-research/centrifuge-download
- centrifuge-centrifuge-genome-research/centrifuge-inspect
- centrifuge-centrifuge-genome-research/centrifuge-kreport
- centrifuge-centrifuge-genome-research/centrifuge-RemoveEmptySequence.pl
- centrifuge-centrifuge-genome-research/centrifuge-RemoveN.pl
- centrifuge-centrifuge-genome-research/centrifuge-sort-nt.pl
- centrifuge-centrifuge-genome-research/centrifuge.cpp
- centrifuge-centrifuge-genome-research/centrifuge_build.cpp
- centrifuge-centrifuge-genome-research/centrifuge_build_main.cpp
- centrifuge-centrifuge-genome-research/centrifuge_compress.cpp
- centrifuge-centrifuge-genome-research/centrifuge_inspect.cpp
- centrifuge-centrifuge-genome-research/centrifuge_main.cpp
- centrifuge-centrifuge-genome-research/centrifuge_report.cpp
- centrifuge-centrifuge-genome-research/classifier.h
- centrifuge-centrifuge-genome-research/diff_sample.cpp
- centrifuge-centrifuge-genome-research/diff_sample.h
- centrifuge-centrifuge-genome-research/dp_framer.cpp
- centrifuge-centrifuge-genome-research/dp_framer.h
- centrifuge-centrifuge-genome-research/ds.cpp
- centrifuge-centrifuge-genome-research/ds.h
- centrifuge-centrifuge-genome-research/edit.cpp
- centrifuge-centrifuge-genome-research/edit.h
- centrifuge-centrifuge-genome-research/endian_swap.h
- centrifuge-centrifuge-genome-research/fast_mutex.h
- centrifuge-centrifuge-genome-research/filebuf.h
- centrifuge-centrifuge-genome-research/formats.h
- centrifuge-centrifuge-genome-research/functions.sh
- centrifuge-centrifuge-genome-research/group_walk.cpp
- centrifuge-centrifuge-genome-research/group_walk.h
- centrifuge-centrifuge-genome-research/hier_idx.h
- centrifuge-centrifuge-genome-research/hier_idx_common.h
- centrifuge-centrifuge-genome-research/hi_aligner.h
- centrifuge-centrifuge-genome-research/hyperloglogbias.h
- centrifuge-centrifuge-genome-research/hyperloglogplus.h
- centrifuge-centrifuge-genome-research/LICENSE
- centrifuge-centrifuge-genome-research/limit.cpp
- centrifuge-centrifuge-genome-research/limit.h
- centrifuge-centrifuge-genome-research/ls.cpp
- centrifuge-centrifuge-genome-research/ls.h
- centrifuge-centrifuge-genome-research/Makefile
- centrifuge-centrifuge-genome-research/MANUAL
- centrifuge-centrifuge-genome-research/MANUAL.markdown
- centrifuge-centrifuge-genome-research/mask.cpp
- centrifuge-centrifuge-genome-research/mask.h
- centrifuge-centrifuge-genome-research/mem_ids.h
- centrifuge-centrifuge-genome-research/mm.h
- centrifuge-centrifuge-genome-research/multikey_qsort.h
- centrifuge-centrifuge-genome-research/NEWS
- centrifuge-centrifuge-genome-research/opts.h
- centrifuge-centrifuge-genome-research/outq.cpp
- centrifuge-centrifuge-genome-research/outq.h
- centrifuge-centrifuge-genome-research/pat.cpp
- centrifuge-centrifuge-genome-research/pat.h
- centrifuge-centrifuge-genome-research/pe.cpp
- centrifuge-centrifuge-genome-research/pe.h
- centrifuge-centrifuge-genome-research/presets.cpp
- centrifuge-centrifuge-genome-research/presets.h
- centrifuge-centrifuge-genome-research/processor_support.h
- centrifuge-centrifuge-genome-research/qual.cpp
- centrifuge-centrifuge-genome-research/qual.h
- centrifuge-centrifuge-genome-research/random_source.cpp
- centrifuge-centrifuge-genome-research/random_source.h
- centrifuge-centrifuge-genome-research/random_util.cpp
- centrifuge-centrifuge-genome-research/random_util.h
- centrifuge-centrifuge-genome-research/read.h
- centrifuge-centrifuge-genome-research/README.md
- centrifuge-centrifuge-genome-research/read_qseq.cpp
- centrifuge-centrifuge-genome-research/reference.cpp
- centrifuge-centrifuge-genome-research/reference.h
- centrifuge-centrifuge-genome-research/ref_coord.cpp
- centrifuge-centrifuge-genome-research/ref_coord.h
- centrifuge-centrifuge-genome-research/ref_read.cpp
- centrifuge-centrifuge-genome-research/ref_read.h
- centrifuge-centrifuge-genome-research/scoring.cpp
- centrifuge-centrifuge-genome-research/scoring.h
- centrifuge-centrifuge-genome-research/search_globals.h
- centrifuge-centrifuge-genome-research/sequence_io.h
- centrifuge-centrifuge-genome-research/shmem.cpp
- centrifuge-centrifuge-genome-research/shmem.h
- centrifuge-centrifuge-genome-research/simple_func.cpp
- centrifuge-centrifuge-genome-research/simple_func.h
- centrifuge-centrifuge-genome-research/sse_util.cpp
- centrifuge-centrifuge-genome-research/sse_util.h
- centrifuge-centrifuge-genome-research/sstring.cpp
- centrifuge-centrifuge-genome-research/sstring.h
- centrifuge-centrifuge-genome-research/str_util.h
- centrifuge-centrifuge-genome-research/taxonomy.h
- centrifuge-centrifuge-genome-research/threading.h
- centrifuge-centrifuge-genome-research/timer.h
- centrifuge-centrifuge-genome-research/tinythread.cpp
- centrifuge-centrifuge-genome-research/tinythread.h
- centrifuge-centrifuge-genome-research/tokenize.h
- centrifuge-centrifuge-genome-research/TUTORIAL
- centrifuge-centrifuge-genome-research/util.h
- centrifuge-centrifuge-genome-research/VERSION
- centrifuge-centrifuge-genome-research/word_io.h
- centrifuge-centrifuge-genome-research/zbox.h
- centrifuge-centrifuge-genome-research/centrifuge.xcodeproj/
- centrifuge-centrifuge-genome-research/centrifuge.xcodeproj/project.pbxproj
- centrifuge-centrifuge-genome-research/doc/
- centrifuge-centrifuge-genome-research/doc/add.css
- centrifuge-centrifuge-genome-research/doc/faq.shtml
- centrifuge-centrifuge-genome-research/doc/footer.inc.html
- centrifuge-centrifuge-genome-research/doc/index.shtml
- centrifuge-centrifuge-genome-research/doc/manual.html
- centrifuge-centrifuge-genome-research/doc/manual.inc.html
- centrifuge-centrifuge-genome-research/doc/manual.inc.html.old
- centrifuge-centrifuge-genome-research/doc/manual.shtml
- centrifuge-centrifuge-genome-research/doc/README
- centrifuge-centrifuge-genome-research/doc/sidebar.inc.shtml
- centrifuge-centrifuge-genome-research/doc/strip_markdown.pl
- centrifuge-centrifuge-genome-research/doc/style.css
- centrifuge-centrifuge-genome-research/evaluation/
- centrifuge-centrifuge-genome-research/evaluation/centrifuge_evaluate.py
- centrifuge-centrifuge-genome-research/evaluation/centrifuge_simulate_reads.py
- centrifuge-centrifuge-genome-research/evaluation/test/
- centrifuge-centrifuge-genome-research/evaluation/test/abundance.Rmd
- centrifuge-centrifuge-genome-research/evaluation/test/centrifuge_evaluate_mason.py
- centrifuge-centrifuge-genome-research/example/
- centrifuge-centrifuge-genome-research/example/index/
- centrifuge-centrifuge-genome-research/example/index/test.1.cf
- centrifuge-centrifuge-genome-research/example/index/test.2.cf
- centrifuge-centrifuge-genome-research/example/index/test.3.cf
- centrifuge-centrifuge-genome-research/example/reads/
- centrifuge-centrifuge-genome-research/example/reads/input.fa
- centrifuge-centrifuge-genome-research/example/reference/
- centrifuge-centrifuge-genome-research/example/reference/gi_to_tid.dmp
- centrifuge-centrifuge-genome-research/example/reference/names.dmp
- centrifuge-centrifuge-genome-research/example/reference/nodes.dmp
- centrifuge-centrifuge-genome-research/example/reference/test.fa
- centrifuge-centrifuge-genome-research/indices/
- centrifuge-centrifuge-genome-research/indices/Makefile
- centrifuge-centrifuge-genome-research/third_party/
- centrifuge-centrifuge-genome-research/third_party/cpuid.h
- centrifuge-centrifuge-genome-research/third_party/MurmurHash3.cpp
- centrifuge-centrifuge-genome-research/third_party/MurmurHash3.h
