# Supplementary material for: Centrifuge: rapid and sensitive classification of metagenomic sequences
Source: Genome Res. 2016 Dec;26(12):1721–9. doi: 10.1101/gr.210641.116 (PMC5131823; doi:10.1101/gr.210641.116)
Supplement: Supplemental Material [file supp_gr.210641.116_Supplemental_Data_S1.zip › centrifuge-centrifuge-genome-research/aligner_cache.h]

/*
 * Copyright 2011, Ben Langmead <langmea@cs.jhu.edu>
 *
 * This file is part of Bowtie 2.
 *
 * Bowtie 2 is free software: you can redistribute it and/or modify
 * it under the terms of the GNU General Public License as published by
 * the Free Software Foundation, either version 3 of the License, or
 * (at your option) any later version.
 *
 * Bowtie 2 is distributed in the hope that it will be useful,
 * but WITHOUT ANY WARRANTY; without even the implied warranty of
 * MERCHANTABILITY or FITNESS FOR A PARTICULAR PURPOSE.  See the
 * GNU General Public License for more details.
 *
 * You should have received a copy of the GNU General Public License
 * along with Bowtie 2.  If not, see <http://www.gnu.org/licenses/>.
 */

#ifndef ALIGNER_CACHE_H_
#define ALIGNER_CACHE_H_

/**
 * CACHEING
 *
 * By caching the results of some alignment sub-problems, we hope to
 * enable a "fast path" for read alignment whereby answers are mostly
 * looked up rather than calculated from scratch.  This is particularly
 * effective when the input is sorted or otherwise grouped in a way
 * that brings together reads with (at least some) seed sequences in
 * common.
 *
 * But the cache is also where results are held, regardless of whether
 * the results are maintained & re-used across reads.
 *
 * The cache consists of two linked potions:
 *
 * 1. A multimap from seed strings (i.e. read substrings) to reference strings
 *    that are within some edit distance (roughly speaking).  This is the "seed
 *    multimap".
 *
 *    Key:   Read substring (2-bit-per-base encoded + length)
 *    Value: Set of reference substrings (i.e. keys into the suffix
 *           array multimap).
 *
 * 2. A multimap from reference strings to the corresponding elements of the
 *    suffix array.  Elements are filled in with reference-offset info as it's
 *    calculated.  This is the "suffix array multimap"
 *
 *    Key:   Reference substring (2-bit-per-base encoded + length)
 *    Value: (a) top from BWT, (b) length of range, (c) offset of first
 *           range element in 
 *
 * For both multimaps, we use a combo Red-Black tree and EList.  The payload in
 * the Red-Black tree nodes points to a range in the EList.
 */

#include <iostream>
#include "ds.h"
#include "read.h"
#include "threading.h"
#include "mem_ids.h"
#include "simple_func.h"
#include "btypes.h"

#define CACHE_PAGE_SZ (16 * 1024)

typedef PListSlice<TIndexOffU, CACHE_PAGE_SZ> TSlice;

/**
 * Key for the query multimap: the read substring and its length.
 */
struct QKey {

	/**
	 * Initialize invalid QKey.
	 */
	QKey() { reset(); }

	/**
	 * Initialize QKey from DNA string.
	 */
	QKey(const BTDnaString& s ASSERT_ONLY(, BTDnaString& tmp)) {
		init(s ASSERT_ONLY(, tmp));
	}
	
	/**
	 * Initialize QKey from DNA string.  Rightmost character is placed in the
	 * least significant bitpair.
	 */
	bool init(
		const BTDnaString& s
		ASSERT_ONLY(, BTDnaString& tmp))
	{
		seq = 0;
		len = (uint32_t)s.length();
		ASSERT_ONLY(tmp.clear());
		if(len > 32) {
			len = 0xffffffff;
			return false; // wasn't cacheable
		} else {
			// Rightmost char of 's' goes in the least significant bitpair
			for(size_t i = 0; i < 32 && i < s.length(); i++) {
				int c = (int)s.get(i);
				assert_range(0, 4, c);
				if(c == 4) {
					len = 0xffffffff;
					return false;
				}
				seq = (seq << 2) | s.get(i);
			}
			ASSERT_ONLY(toString(tmp));
			assert(sstr_eq(tmp, s));
			assert_leq(len, 32);
			return true; // was cacheable
		}
	}
	
	/**
	 * Convert this key to a DNA string.
	 */
	void toString(BTDnaString& s) {
		s.resize(len);
		uint64_t sq = seq;
		for(int i = (len)-1; i >= 0; i--) {
			s.set((uint32_t)(sq & 3), i);
			sq >>= 2;
		}
	}
	
	/**
	 * Return true iff the read substring is cacheable.
	 */
	bool cacheable() const { return len != 0xffffffff; }
	
	/**
	 * Reset to uninitialized state.
	 */
	void reset() { seq = 0; len = 0xffffffff; }

	/**
	 * True -> my key is less than the given key.
	 */
	bool operator<(const QKey& o) const {
		return seq < o.seq || (seq == o.seq && len < o.len);
	}

	/**
	 * True -> my key is greater than the given key.
	 */
	bool operator>(const QKey& o) const {
		return !(*this < o || *this == o);
	}

	/**
	 * True -> my key is equal to the given key.
	 */
	bool operator==(const QKey& o) const {
		return seq == o.seq && len == o.len;
	}


	/**
	 * True -> my key is not equal to the given key.
	 */
	bool operator!=(const QKey& o) const {
		return !(*this == o);
	}
	
#ifndef NDEBUG
	/**
	 * Check that this is a valid, initialized QKey.
	 */
	bool repOk() const {
		return len != 0xffffffff;
	}
#endif

	uint64_t seq; // sequence
	uint32_t len; // length of sequence
};

template <typename index_t>
class AlignmentCache;

/**
 * Payload for the query multimap: a range of elements in the reference
 * string list.
 */
template <typename index_t>
class QVal {

public:

	QVal() { reset(); }

	/**
	 * Return the offset of the first reference substring in the qlist.
	 */
	index_t offset() const { return i_; }

	/**
	 * Return the number of reference substrings associated with a read
	 * substring.
	 */
	index_t numRanges() const {
		assert(valid());
		return rangen_;
	}

	/**
	 * Return the number of elements associated with all associated
	 * reference substrings.
	 */
	index_t numElts() const {
		assert(valid());
		return eltn_;
	}
	
	/**
	 * Return true iff the read substring is not associated with any
	 * reference substrings.
	 */
	bool empty() const {
		assert(valid());
		return numRanges() == 0;
	}

	/**
	 * Return true iff the QVal is valid.
	 */
	bool valid() const { return rangen_ != (index_t)OFF_MASK; }
	
	/**
	 * Reset to invalid state.
	 */
	void reset() {
		i_ = 0; rangen_ = eltn_ = (index_t)OFF_MASK;
	}
	
	/**
	 * Initialize Qval.
	 */
	void init(index_t i, index_t ranges, index_t elts) {
		i_ = i; rangen_ = ranges; eltn_ = elts;
	}
	
	/**
	 * Tally another range with given number of elements.
	 */
	void addRange(index_t numElts) {
		rangen_++;
		eltn_ += numElts;
	}
	
#ifndef NDEBUG
	/**
	 * Check that this QVal is internally consistent and consistent
	 * with the contents of the given cache.
	 */
	bool repOk(const AlignmentCache<index_t>& ac) const;
#endif

protected:

	index_t i_;      // idx of first elt in qlist
	index_t rangen_; // # ranges (= # associated reference substrings)
	index_t eltn_;   // # elements (total)
};

/**
 * Key for the suffix array multimap: the reference substring and its
 * length.  Same as QKey so I typedef it.
 */
typedef QKey SAKey;

/**
 * Payload for the suffix array multimap: (a) the top element of the
 * range in BWT, (b) the offset of the first elt in the salist, (c)
 * length of the range.
 */
template <typename index_t>
struct SAVal {

	SAVal() : topf(), topb(), i(), len(OFF_MASK) { }

	/**
	 * Return true iff the SAVal is valid.
	 */
	bool valid() { return len != (index_t)OFF_MASK; }

#ifndef NDEBUG
	/**
	 * Check that this SAVal is internally consistent and consistent
	 * with the contents of the given cache.
	 */
	bool repOk(const AlignmentCache<index_t>& ac) const;
#endif
	
	/**
	 * Initialize the SAVal.
	 */
	void init(
		index_t tf,
		index_t tb,
		index_t ii,
		index_t ln)
	{
		topf = tf;
		topb = tb;
		i = ii;
		len = ln;
	}

	index_t topf;  // top in BWT
	index_t topb;  // top in BWT'
	index_t i;     // idx of first elt in salist
	index_t len;   // length of range
};

/**
 * One data structure that encapsulates all of the cached information
 * associated with a particular reference substring.  This is useful
 * for summarizing what info should be added to the cache for a partial
 * alignment.
 */
template <typename index_t>
class SATuple {

public:

	SATuple() { reset(); };

	SATuple(SAKey k, index_t tf, index_t tb, TSlice o) {
		init(k, tf, tb, o);
	}
	
	void init(SAKey k, index_t tf, index_t tb, TSlice o) {
		key = k; topf = tf; topb = tb; offs = o;
	}

	/**
	 * Initialize this SATuple from a subrange of the SATuple 'src'.
	 */
	void init(const SATuple& src, index_t first, index_t last) {
		assert_neq((index_t)OFF_MASK, src.topb);
		key = src.key;
		topf = (index_t)(src.topf + first);
		topb = (index_t)OFF_MASK; // unknown!
		offs.init(src.offs, first, last);
	}
	
#ifndef NDEBUG
	/**
	 * Check that this SATuple is internally consistent and that its
	 * PListSlice is consistent with its backing PList.
	 */
	bool repOk() const {
		assert(offs.repOk());
		return true;
	}
#endif

	/**
	 * Function for ordering SATuples.  This is used when prioritizing which to
	 * explore first when extending seed hits into full alignments.  Smaller
	 * ranges get higher priority and we use 'top' to break ties, though any
	 * way of breaking a tie would be fine.
	 */
	bool operator<(const SATuple& o) const {
		if(offs.size() < o.offs.size()) {
			return true;
		}
		if(offs.size() > o.offs.size()) {
			return false;
		}
		return topf < o.topf;
	}
	bool operator>(const SATuple& o) const {
		if(offs.size() < o.offs.size()) {
			return false;
		}
		if(offs.size() > o.offs.size()) {
			return true;
		}
		return topf > o.topf;
	}
	
	bool operator==(const SATuple& o) const {
		return key == o.key && topf == o.topf && topb == o.topb && offs == o.offs;
	}

	void reset() { topf = topb = (index_t)OFF_MASK; offs.reset(); }
	
	/**
	 * Set the length to be at most the original length.
	 */
	void setLength(index_t nlen) {
		assert_leq(nlen, offs.size());
		offs.setLength(nlen);
	}
	
	/**
	 * Return the number of times this reference substring occurs in the
	 * reference, which is also the size of the 'offs' TSlice.
	 */
	index_t size() const { return (index_t)offs.size(); }

	// bot/length of SA range equals offs.size()
	SAKey   key;  // sequence key
	index_t topf;  // top in BWT index
	index_t topb;  // top in BWT' index
	TSlice  offs; // offsets
};

/**
 * Encapsulate the data structures and routines that constitute a
 * particular cache, i.e., a particular stratum of the cache system,
 * which might comprise many strata.
 *
 * Each thread has a "current-read" AlignmentCache which is used to
 * build and store subproblem results as alignment is performed.  When
 * we're finished with a read, we might copy the cached results for
 * that read (and perhaps a bundle of other recently-aligned reads) to
 * a higher-level "across-read" cache.  Higher-level caches may or may
 * not be shared among threads.
 *
 * A cache consists chiefly of two multimaps, each implemented as a
 * Red-Black tree map backed by an EList.  A 'version' counter is
 * incremented every time the cache is cleared.
 */
template <typename index_t>
class AlignmentCache {

	typedef RedBlackNode<QKey,  QVal<index_t> >  QNode;
	typedef RedBlackNode<SAKey, SAVal<index_t> > SANode;

	typedef PList<SAKey, CACHE_PAGE_SZ> TQList;
	typedef PList<index_t, CACHE_PAGE_SZ> TSAList;

public:

	AlignmentCache(
		uint64_t bytes,
		bool shared) :
		pool_(bytes, CACHE_PAGE_SZ, CA_CAT),
		qmap_(CACHE_PAGE_SZ, CA_CAT),
		qlist_(CA_CAT),
		samap_(CACHE_PAGE_SZ, CA_CAT),
		salist_(CA_CAT),
		shared_(shared),
        mutex_m(),
		version_(0)
	{
	}

	/**
	 * Given a QVal, populate the given EList of SATuples with records
	 * describing all of the cached information about the QVal's
	 * reference substrings.
	 */
	template <int S>
	void queryQval(
		const QVal<index_t>& qv,
		EList<SATuple<index_t>, S>& satups,
		index_t& nrange,
		index_t& nelt,
		bool getLock = true)
	{
        ThreadSafe ts(lockPtr(), shared_ && getLock);
		assert(qv.repOk(*this));
		const index_t refi = qv.offset();
		const index_t reff = refi + qv.numRanges();
		// For each reference sequence sufficiently similar to the
		// query sequence in the QKey...
		for(index_t i = refi; i < reff; i++) {
			// Get corresponding SAKey, containing similar reference
			// sequence & length
			SAKey sak = qlist_.get(i);
			// Shouldn't have identical keys in qlist_
			assert(i == refi || qlist_.get(i) != qlist_.get(i-1));
			// Get corresponding SANode
			SANode *n = samap_.lookup(sak);
			assert(n != NULL);
			const SAVal<index_t>& sav = n->payload;
			assert(sav.repOk(*this));
			if(sav.len > 0) {
				nrange++;
				satups.expand();
				satups.back().init(sak, sav.topf, sav.topb, TSlice(salist_, sav.i, sav.len));
				nelt += sav.len;
#ifndef NDEBUG
				// Shouldn't add consecutive identical entries too satups
				if(i > refi) {
					const SATuple<index_t> b1 = satups.back();
					const SATuple<index_t> b2 = satups[satups.size()-2];
					assert(b1.key != b2.key || b1.topf != b2.topf || b1.offs != b2.offs);
				}
#endif
			}
		}
	}

	/**
	 * Return true iff the cache has no entries in it.
	 */
	bool empty() const {
		bool ret = qmap_.empty();
		assert(!ret || qlist_.empty());
		assert(!ret || samap_.empty());
		assert(!ret || salist_.empty());
		return ret;
	}
	
	/**
	 * Add a new query key ('qk'), usually a 2-bit encoded substring of
	 * the read) as the key in a new Red-Black node in the qmap and
	 * return a pointer to the node's QVal.
	 *
	 * The expectation is that the caller is about to set about finding
	 * associated reference substrings, and that there will be future
	 * calls to addOnTheFly to add associations to reference substrings
	 * found.
	 */
	QVal<index_t>* add(
		const QKey& qk,
		bool *added,
		bool getLock = true)
	{
        ThreadSafe ts(lockPtr(), shared_ && getLock);
		assert(qk.cacheable());
		QNode *n = qmap_.add(pool(), qk, added);
		return (n != NULL ? &n->payload : NULL);
	}

	/**
	 * Add a new association between a read sequnce ('seq') and a
	 * reference sequence ('')
	 */
	bool addOnTheFly(
		QVal<index_t>& qv, // qval that points to the range of reference substrings
		const SAKey& sak,  // the key holding the reference substring
		index_t topf,      // top range elt in BWT index
		index_t botf,      // bottom range elt in BWT index
		index_t topb,      // top range elt in BWT' index
		index_t botb,      // bottom range elt in BWT' index
		bool getLock = true);

	/**
	 * Clear the cache, i.e. turn it over.  All HitGens referring to
	 * ranges in this cache will become invalid and the corresponding
	 * reads will have to be re-aligned.
	 */
	void clear(bool getLock = true) {
        ThreadSafe ts(lockPtr(), shared_ && getLock);
		pool_.clear();
		qmap_.clear();
		qlist_.clear();
		samap_.clear();
		salist_.clear();
		version_++;
	}

	/**
	 * Return the number of keys in the query multimap.
	 */
	index_t qNumKeys() const { return (index_t)qmap_.size(); }

	/**
	 * Return the number of keys in the suffix array multimap.
	 */
	index_t saNumKeys() const { return (index_t)samap_.size(); }

	/**
	 * Return the number of elements in the reference substring list.
	 */
	index_t qSize() const { return (index_t)qlist_.size(); }

	/**
	 * Return the number of elements in the SA range list.
	 */
	index_t saSize() const { return (index_t)salist_.size(); }

	/**
	 * Return the pool.
	 */
	Pool& pool() { return pool_; }
	
	/**
	 * Return the lock object.
	 */
	MUTEX_T& lock() {
	    return mutex_m;
	}

	/**
	 * Return a const pointer to the lock object.  This allows us to
	 * write const member functions that grab the lock.
	 */
	MUTEX_T* lockPtr() const {
	    return const_cast<MUTEX_T*>(&mutex_m);
	}
	
	/**
	 * Return true iff this cache is shared among threads.
	 */
	bool shared() const { return shared_; }
	
	/**
	 * Return the current "version" of the cache, i.e. the total number
	 * of times it has turned over since its creation.
	 */
	uint32_t version() const { return version_; }

protected:

	Pool                   pool_;   // dispenses memory pages
	RedBlack<QKey, QVal<index_t> >   qmap_;   // map from query substrings to reference substrings
	TQList                 qlist_;  // list of reference substrings
	RedBlack<SAKey, SAVal<index_t> > samap_;  // map from reference substrings to SA ranges
	TSAList                salist_; // list of SA ranges
	
	bool     shared_;  // true -> this cache is global
	MUTEX_T mutex_m;    // mutex used for syncronization in case the the cache is shared.
	uint32_t version_; // cache version
};

/**
 * Interface used to query and update a pair of caches: one thread-
 * local and unsynchronized, another shared and synchronized.  One or
 * both can be NULL.
 */
template <typename index_t>
class AlignmentCacheIface {

public:

	AlignmentCacheIface(
		AlignmentCache<index_t> *current,
		AlignmentCache<index_t> *local,
		AlignmentCache<index_t> *shared) :
		qk_(),
		qv_(NULL),
		cacheable_(false),
		rangen_(0),
		eltsn_(0),
		current_(current),
		local_(local),
		shared_(shared)
	{
		assert(current_ != NULL);
	}

#if 0
	/**
	 * Query the relevant set of caches, looking for a QVal to go with
	 * the provided QKey.  If the QVal is found in a cache other than
	 * the current-read cache, it is copied into the current-read cache
	 * first and the QVal pointer for the current-read cache is
	 * returned.  This function never returns a pointer from any cache
	 * other than the current-read cache.  If the QVal could not be
	 * found in any cache OR if the QVal was found in a cache other
	 * than the current-read cache but could not be copied into the
	 * current-read cache, NULL is returned.
	 */
	QVal* queryCopy(const QKey& qk, bool getLock = true) {
		assert(qk.cacheable());
		AlignmentCache* caches[3] = { current_, local_, shared_ };
		for(int i = 0; i < 3; i++) {
			if(caches[i] == NULL) continue;
			QVal* qv = caches[i]->query(qk, getLock);
			if(qv != NULL) {
				if(i == 0) return qv;
				if(!current_->copy(qk, *qv, *caches[i], getLock)) {
					// Exhausted memory in the current cache while
					// attempting to copy in the qk
					return NULL;
				}
				QVal* curqv = current_->query(qk, getLock);
				assert(curqv != NULL);
				return curqv;
			}
		}
		return NULL;
	}

	/**
	 * Query the relevant set of caches, looking for a QVal to go with
	 * the provided QKey.  If a QVal is found and which is non-NULL,
	 * *which is set to 0 if the qval was found in the current-read
	 * cache, 1 if it was found in the local across-read cache, and 2
	 * if it was found in the shared across-read cache.
	 */
	inline QVal* query(
		const QKey& qk,
		AlignmentCache** which,
		bool getLock = true)
	{
		assert(qk.cacheable());
		AlignmentCache* caches[3] = { current_, local_, shared_ };
		for(int i = 0; i < 3; i++) {
			if(caches[i] == NULL) continue;
			QVal* qv = caches[i]->query(qk, getLock);
			if(qv != NULL) {
				if(which != NULL) *which = caches[i];
				return qv;
			}
		}
		return NULL;
	}
#endif

	/**
	 * This function is called whenever we start to align a new read or
	 * read substring.  We make key for it and store the key in qk_.
	 * If the sequence is uncacheable, we don't actually add it to the
	 * map but the corresponding reference substrings are still added
	 * to the qlist_.
	 *
	 * Returns:
	 *  -1 if out of memory
	 *  0 if key was found in cache
	 *  1 if key was not found in cache (and there's enough memory to
	 *    add a new key)
	 */
	int beginAlign(
		const BTDnaString& seq,
		const BTString& qual,
		QVal<index_t>& qv,              // out: filled in if we find it in the cache
		bool getLock = true)
	{
		assert(repOk());
		qk_.init(seq ASSERT_ONLY(, tmpdnastr_));
		//if(qk_.cacheable() && (qv_ = current_->query(qk_, getLock)) != NULL) {
		//	// qv_ holds the answer
		//	assert(qv_->valid());
		//	qv = *qv_;
		//	resetRead();
		//	return 1; // found in cache
		//} else
		if(qk_.cacheable()) {
			// Make a QNode for this key and possibly add the QNode to the
			// Red-Black map; but if 'seq' isn't cacheable, just create the
			// QNode (without adding it to the map).
			qv_ = current_->add(qk_, &cacheable_, getLock);
		} else {
			qv_ = &qvbuf_;
		}
		if(qv_ == NULL) {
			resetRead();
 			return -1; // Not in memory
		}
		qv_->reset();
		return 0; // Need to search for it
	}
	ASSERT_ONLY(BTDnaString tmpdnastr_);
	
	/**
	 * Called when is finished aligning a read (and so is finished
	 * adding associated reference strings).  Returns a copy of the
	 * final QVal object and resets the alignment state of the
	 * current-read cache.
	 *
	 * Also, if the alignment is cacheable, it commits it to the next
	 * cache up in the cache hierarchy.
	 */
	QVal<index_t> finishAlign(bool getLock = true) {
		if(!qv_->valid()) {
			qv_->init(0, 0, 0);
		}
		// Copy this pointer because we're about to reset the qv_ field
		// to NULL
		QVal<index_t>* qv = qv_;
		// Commit the contents of the current-read cache to the next
		// cache up in the hierarchy.
		// If qk is cacheable, then it must be in the cache
#if 0
		if(qk_.cacheable()) {
			AlignmentCache* caches[3] = { current_, local_, shared_ };
			ASSERT_ONLY(AlignmentCache* which);
			ASSERT_ONLY(QVal* qv2 = query(qk_, &which, true));
			assert(qv2 == qv);
			assert(which == current_);
			for(int i = 1; i < 3; i++) {
				if(caches[i] != NULL) {
					// Copy this key/value pair to the to the higher
					// level cache and, if its memory is exhausted,
					// clear the cache and try again.
					caches[i]->clearCopy(qk_, *qv_, *current_, getLock);
					break;
				}
			}
		}
#endif
		// Reset the state in this iface in preparation for the next
		// alignment.
		resetRead();
		assert(repOk());
		return *qv;
	}

	/**
	 * A call to this member indicates that the caller has finished
	 * with the last read (if any) and is ready to work on the next.
	 * This gives the cache a chance to reset some of its state if
	 * necessary.
	 */
	void nextRead() {
		current_->clear();
		resetRead();
		assert(!aligning());
	}
	
	/**
	 * Return true iff we're in the middle of aligning a sequence.
	 */
	bool aligning() const {
		return qv_ != NULL;
	}
	
	/**
	 * Clears both the local and shared caches.
	 */
	void clear() {
		if(current_ != NULL) current_->clear();
		if(local_   != NULL) local_->clear();
		if(shared_  != NULL) shared_->clear();
	}
	
	/**
	 * Add an alignment to the running list of alignments being
	 * compiled for the current read in the local cache.
	 */
	bool addOnTheFly(
		const BTDnaString& rfseq, // reference sequence close to read seq
		index_t topf,            // top in BWT index
		index_t botf,            // bot in BWT index
		index_t topb,            // top in BWT' index
		index_t botb,            // bot in BWT' index
		bool getLock = true)      // true -> lock is not held by caller
	{
		
		assert(aligning());
		assert(repOk());
		ASSERT_ONLY(BTDnaString tmp);
		SAKey sak(rfseq ASSERT_ONLY(, tmp));
		//assert(sak.cacheable());
		if(current_->addOnTheFly((*qv_), sak, topf, botf, topb, botb, getLock)) {
			rangen_++;
			eltsn_ += (botf-topf);
			return true;
		}
		return false;
	}

	/**
	 * Given a QVal, populate the given EList of SATuples with records
	 * describing all of the cached information about the QVal's
	 * reference substrings.
	 */
	template<int S>
	void queryQval(
		const QVal<index_t>& qv,
		EList<SATuple<index_t>, S>& satups,
		index_t& nrange,
		index_t& nelt,
		bool getLock = true)
	{
		current_->queryQval(qv, satups, nrange, nelt, getLock);
	}

	/**
	 * Return a pointer to the current-read cache object.
	 */
	const AlignmentCache<index_t>* currentCache() const { return current_; }
	
	index_t curNumRanges() const { return rangen_; }
	index_t curNumElts()   const { return eltsn_;  }
	
#ifndef NDEBUG
	/**
	 * Check that AlignmentCacheIface is internally consistent.
	 */
	bool repOk() const {
		assert(current_ != NULL);
		assert_geq(eltsn_, rangen_);
		if(qv_ == NULL) {
			assert_eq(0, rangen_);
			assert_eq(0, eltsn_);
		}
		return true;
	}
#endif
	
	/**
	 * Return the alignment cache for the current read.
	 */
	const AlignmentCache<index_t>& current() {
		return *current_;
	}

protected:

	/**
	 * Reset fields encoding info about the in-process read.
	 */
	void resetRead() {
		cacheable_ = false;
		rangen_ = eltsn_ = 0;
		qv_ = NULL;
	}

	QKey qk_;  // key representation for current read substring
	QVal<index_t> *qv_; // pointer to value representation for current read substring
	QVal<index_t> qvbuf_; // buffer for when key is uncacheable but we need a qv
	bool cacheable_; // true iff the read substring currently being aligned is cacheable
	
	index_t rangen_; // number of ranges since last alignment job began
	index_t eltsn_;  // number of elements since last alignment job began

	AlignmentCache<index_t> *current_; // cache dedicated to the current read
	AlignmentCache<index_t> *local_;   // local, unsynchronized cache
	AlignmentCache<index_t> *shared_;  // shared, synchronized cache
};

#ifndef NDEBUG
/**
 * Check that this QVal is internally consistent and consistent
 * with the contents of the given cache.
 */
template <typename index_t>
bool QVal<index_t>::repOk(const AlignmentCache<index_t>& ac) const {
	if(rangen_ > 0) {
		assert_lt(i_, ac.qSize());
		assert_leq(i_ + rangen_, ac.qSize());
	}
	assert_geq(eltn_, rangen_);
	return true;
}
#endif

#ifndef NDEBUG
/**
 * Check that this SAVal is internally consistent and consistent
 * with the contents of the given cache.
 */
template <typename index_t>
bool SAVal<index_t>::repOk(const AlignmentCache<index_t>& ac) const {
	assert(len == 0 || i < ac.saSize());
	assert_leq(i + len, ac.saSize());
	return true;
}
#endif

/**
 * Add a new association between a read sequnce ('seq') and a
 * reference sequence ('')
 */
template <typename index_t>
bool AlignmentCache<index_t>::addOnTheFly(
								 QVal<index_t>& qv, // qval that points to the range of reference substrings
								 const SAKey& sak,  // the key holding the reference substring
								 index_t topf,      // top range elt in BWT index
								 index_t botf,      // bottom range elt in BWT index
								 index_t topb,      // top range elt in BWT' index
								 index_t botb,      // bottom range elt in BWT' index
								 bool getLock)
{
    ThreadSafe ts(lockPtr(), shared_ && getLock);
	bool added = true;
	// If this is the first reference sequence we're associating with
	// the query sequence, initialize the QVal.
	if(!qv.valid()) {
		qv.init((index_t)qlist_.size(), 0, 0);
	}
	qv.addRange(botf-topf); // update tally for # ranges and # elts
	if(!qlist_.add(pool(), sak)) {
		return false; // Exhausted pool memory
	}
#ifndef NDEBUG
	for(index_t i = qv.offset(); i < qlist_.size(); i++) {
		if(i > qv.offset()) {
			assert(qlist_.get(i) != qlist_.get(i-1));
		}
	}
#endif
	assert_eq(qv.offset() + qv.numRanges(), qlist_.size());
	SANode *s = samap_.add(pool(), sak, &added);
	if(s == NULL) {
		return false; // Exhausted pool memory
	}
	assert(s->key.repOk());
	if(added) {
		s->payload.i = (index_t)salist_.size();
		s->payload.len = botf - topf;
		s->payload.topf = topf;
		s->payload.topb = topb;
		for(size_t j = 0; j < (botf-topf); j++) {
			if(!salist_.add(pool(), (index_t)0xffffffff)) {
				// Change the payload's len field
				s->payload.len = (uint32_t)j;
				return false; // Exhausted pool memory
			}
		}
		assert(s->payload.repOk(*this));
	}
	// Now that we know all allocations have succeeded, we can do a few final
	// updates
	
	return true; 
}

#endif /*ALIGNER_CACHE_H_*/
