# Supplementary material for: Centrifuge: rapid and sensitive classification of metagenomic sequences
Source: Genome Res. 2016 Dec;26(12):1721–9. doi: 10.1101/gr.210641.116 (PMC5131823; doi:10.1101/gr.210641.116)
Supplement: Supplemental Material [file supp_gr.210641.116_Supplemental_Data_S1.zip › centrifuge-centrifuge-genome-research/aligner_seed.h]

/*
 * Copyright 2011, Ben Langmead <langmea@cs.jhu.edu>
 *
 * This file is part of Bowtie 2.
 *
 * Bowtie 2 is free software: you can redistribute it and/or modify
 * it under the terms of the GNU General Public License as published by
 * the Free Software Foundation, either version 3 of the License, or
 * (at your option) any later version.
 *
 * Bowtie 2 is distributed in the hope that it will be useful,
 * but WITHOUT ANY WARRANTY; without even the implied warranty of
 * MERCHANTABILITY or FITNESS FOR A PARTICULAR PURPOSE.  See the
 * GNU General Public License for more details.
 *
 * You should have received a copy of the GNU General Public License
 * along with Bowtie 2.  If not, see <http://www.gnu.org/licenses/>.
 */

#ifndef ALIGNER_SEED_H_
#define ALIGNER_SEED_H_

#include <iostream>
#include <utility>
#include <limits>
#include "qual.h"
#include "ds.h"
#include "sstring.h"
#include "alphabet.h"
#include "edit.h"
#include "read.h"
// Threading is necessary to synchronize the classes that dump
// intermediate alignment results to files.  Otherwise, all data herein
// is constant and shared, or per-thread.
#include "threading.h"
#include "aligner_result.h"
#include "aligner_cache.h"
#include "scoring.h"
#include "mem_ids.h"
#include "simple_func.h"
#include "btypes.h"

/**
 * A constraint to apply to an alignment zone, or to an overall
 * alignment.
 *
 * The constraint can put both caps and ceilings on the number and
 * types of edits allowed.
 */
struct Constraint {
	
	Constraint() { init(); }
	
	/**
	 * Initialize Constraint to be fully permissive.
	 */
	void init() {
		edits = mms = ins = dels = penalty = editsCeil = mmsCeil =
		insCeil = delsCeil = penaltyCeil = MAX_I;
		penFunc.reset();
		instantiated = false;
	}
	
	/**
	 * Return true iff penalities and constraints prevent us from
	 * adding any edits.
	 */
	bool mustMatch() {
		assert(instantiated);
		return (mms == 0 && edits == 0) ||
		        penalty == 0 ||
		       (mms == 0 && dels == 0 && ins == 0);
	}
	
	/**
	 * Return true iff a mismatch of the given quality is permitted.
	 */
	bool canMismatch(int q, const Scoring& cm) {
		assert(instantiated);
		return (mms > 0 || edits > 0) &&
		       penalty >= cm.mm(q);
	}

	/**
	 * Return true iff a mismatch of the given quality is permitted.
	 */
	bool canN(int q, const Scoring& cm) {
		assert(instantiated);
		return (mms > 0 || edits > 0) &&
		       penalty >= cm.n(q);
	}
	
	/**
	 * Return true iff a mismatch of *any* quality (even qual=1) is
	 * permitted.
	 */
	bool canMismatch() {
		assert(instantiated);
		return (mms > 0 || edits > 0) && penalty > 0;
	}

	/**
	 * Return true iff a mismatch of *any* quality (even qual=1) is
	 * permitted.
	 */
	bool canN() {
		assert(instantiated);
		return (mms > 0 || edits > 0);
	}
	
	/**
	 * Return true iff a deletion of the given extension (0=open, 1=1st
	 * extension, etc) is permitted.
	 */
	bool canDelete(int ex, const Scoring& cm) {
		assert(instantiated);
		return (dels > 0 && edits > 0) &&
		       penalty >= cm.del(ex);
	}

	/**
	 * Return true iff a deletion of any extension is permitted.
	 */
	bool canDelete() {
		assert(instantiated);
		return (dels > 0 || edits > 0) &&
		       penalty > 0;
	}
	
	/**
	 * Return true iff an insertion of the given extension (0=open,
	 * 1=1st extension, etc) is permitted.
	 */
	bool canInsert(int ex, const Scoring& cm) {
		assert(instantiated);
		return (ins > 0 || edits > 0) &&
		       penalty >= cm.ins(ex);
	}

	/**
	 * Return true iff an insertion of any extension is permitted.
	 */
	bool canInsert() {
		assert(instantiated);
		return (ins > 0 || edits > 0) &&
		       penalty > 0;
	}
	
	/**
	 * Return true iff a gap of any extension is permitted
	 */
	bool canGap() {
		assert(instantiated);
		return ((ins > 0 || dels > 0) || edits > 0) && penalty > 0;
	}
	
	/**
	 * Charge a mismatch of the given quality.
	 */
	void chargeMismatch(int q, const Scoring& cm) {
		assert(instantiated);
		if(mms == 0) { assert_gt(edits, 0); edits--; }
		else mms--;
		penalty -= cm.mm(q);
		assert_geq(mms, 0);
		assert_geq(edits, 0);
		assert_geq(penalty, 0);
	}
	
	/**
	 * Charge an N mismatch of the given quality.
	 */
	void chargeN(int q, const Scoring& cm) {
		assert(instantiated);
		if(mms == 0) { assert_gt(edits, 0); edits--; }
		else mms--;
		penalty -= cm.n(q);
		assert_geq(mms, 0);
		assert_geq(edits, 0);
		assert_geq(penalty, 0);
	}
	
	/**
	 * Charge a deletion of the given extension.
	 */
	void chargeDelete(int ex, const Scoring& cm) {
		assert(instantiated);
		dels--;
		edits--;
		penalty -= cm.del(ex);
		assert_geq(dels, 0);
		assert_geq(edits, 0);
		assert_geq(penalty, 0);
	}

	/**
	 * Charge an insertion of the given extension.
	 */
	void chargeInsert(int ex, const Scoring& cm) {
		assert(instantiated);
		ins--;
		edits--;
		penalty -= cm.ins(ex);
		assert_geq(ins, 0);
		assert_geq(edits, 0);
		assert_geq(penalty, 0);
	}
	
	/**
	 * Once the constrained area is completely explored, call this
	 * function to check whether there were *at least* as many
	 * dissimilarities as required by the constraint.  Bounds like this
	 * are helpful to resolve instances where two search roots would
	 * otherwise overlap in what alignments they can find.
	 */
	bool acceptable() {
		assert(instantiated);
		return edits   <= editsCeil &&
		       mms     <= mmsCeil   &&
		       ins     <= insCeil   &&
		       dels    <= delsCeil  &&
		       penalty <= penaltyCeil;
	}
	
	/**
	 * Instantiate a constraint w/r/t the read length and the constant
	 * and linear coefficients for the penalty function.
	 */
	static int instantiate(size_t rdlen, const SimpleFunc& func) {
		return func.f<int>((double)rdlen);
	}
	
	/**
	 * Instantiate this constraint w/r/t the read length.
	 */
	void instantiate(size_t rdlen) {
		assert(!instantiated);
		if(penFunc.initialized()) {
			penalty = Constraint::instantiate(rdlen, penFunc);
		}
		instantiated = true;
	}
	
	int edits;      // # edits permitted
	int mms;        // # mismatches permitted
	int ins;        // # insertions permitted
	int dels;       // # deletions permitted
	int penalty;    // penalty total permitted
	int editsCeil;  // <= this many edits can be left at the end
	int mmsCeil;    // <= this many mismatches can be left at the end
	int insCeil;    // <= this many inserts can be left at the end
	int delsCeil;   // <= this many deletions can be left at the end
	int penaltyCeil;// <= this much leftover penalty can be left at the end
	SimpleFunc penFunc;// penalty function; function of read len
	bool instantiated; // whether constraint is instantiated w/r/t read len
	
	//
	// Some static methods for constructing some standard Constraints
	//

	/**
	 * Construct a constraint with no edits of any kind allowed.
	 */
	static Constraint exact();
	
	/**
	 * Construct a constraint where the only constraint is a total
	 * penalty constraint.
	 */
	static Constraint penaltyBased(int pen);

	/**
	 * Construct a constraint where the only constraint is a total
	 * penalty constraint related to the length of the read.
	 */
	static Constraint penaltyFuncBased(const SimpleFunc& func);

	/**
	 * Construct a constraint where the only constraint is a total
	 * penalty constraint.
	 */
	static Constraint mmBased(int mms);

	/**
	 * Construct a constraint where the only constraint is a total
	 * penalty constraint.
	 */
	static Constraint editBased(int edits);
};

/**
 * We divide seed search strategies into three categories:
 *
 * 1. A left-to-right search where the left half of the read is
 *    constrained to match exactly and the right half is subject to
 *    some looser constraint (e.g. 1mm or 2mm)
 * 2. Same as 1, but going right to left with the exact matching half
 *    on the right.
 * 3. Inside-out search where the center half of the read is
 *    constrained to match exactly, and the extreme quarters of the
 *    read are subject to a looser constraint.
 */
enum {
	SEED_TYPE_EXACT = 1,
	SEED_TYPE_LEFT_TO_RIGHT,
	SEED_TYPE_RIGHT_TO_LEFT,
	SEED_TYPE_INSIDE_OUT
};

struct InstantiatedSeed;

/**
 * Policy dictating how to size and arrange seeds along the length of
 * the read, and what constraints to force on the zones of the seed.
 * We assume that seeds are plopped down at regular intervals from the
 * 5' to 3' ends, with the first seed flush to the 5' end.
 *
 * If the read is shorter than a single seed, one seed is used and it
 * is shrunk to accommodate the read.
 */
struct Seed {

	int len;             // length of a seed
	int type;            // dictates anchor portion, direction of search
	Constraint *overall; // for the overall alignment

	Seed() { init(0, 0, NULL); }

	/**
	 * Construct and initialize this seed with given length and type.
	 */
	Seed(int ln, int ty, Constraint* oc) {
		init(ln, ty, oc);
	}

	/**
	 * Initialize this seed with given length and type.
	 */
	void init(int ln, int ty, Constraint* oc) {
		len = ln;
		type = ty;
		overall = oc;
	}
	
	// If the seed is split into halves, we just use zones[0] and
	// zones[1]; 0 is the near half and 1 is the far half.  If the seed
	// is split into thirds (i.e. inside-out) then 0 is the center, 1
	// is the far portion on the left, and 2 is the far portion on the
	// right.
	Constraint zones[3];

	/**
	 * Once the constrained seed is completely explored, call this
	 * function to check whether there were *at least* as many
	 * dissimilarities as required by all constraints.  Bounds like this
	 * are helpful to resolve instances where two search roots would
	 * otherwise overlap in what alignments they can find.
	 */
	bool acceptable() {
		assert(overall != NULL);
		return zones[0].acceptable() &&
		       zones[1].acceptable() &&
		       zones[2].acceptable() &&
		       overall->acceptable();
	}

	/**
	 * Given a read, depth and orientation, extract a seed data structure
	 * from the read and fill in the steps & zones arrays.  The Seed
	 * contains the sequence and quality values.
	 */
	bool instantiate(
		const Read& read,
		const BTDnaString& seq, // already-extracted seed sequence
		const BTString& qual,   // already-extracted seed quality sequence
		const Scoring& pens,
		int depth,
		int seedoffidx,
		int seedtypeidx,
		bool fw,
		InstantiatedSeed& si) const;

	/**
	 * Return a list of Seed objects encapsulating
	 */
	static void mmSeeds(
		int mms,
		int ln,
		EList<Seed>& pols,
		Constraint& oall)
	{
		if(mms == 0) {
			zeroMmSeeds(ln, pols, oall);
		} else if(mms == 1) {
			oneMmSeeds(ln, pols, oall);
		} else if(mms == 2) {
			twoMmSeeds(ln, pols, oall);
		} else throw 1;
	}
	
	static void zeroMmSeeds(int ln, EList<Seed>&, Constraint&);
	static void oneMmSeeds (int ln, EList<Seed>&, Constraint&);
	static void twoMmSeeds (int ln, EList<Seed>&, Constraint&);
};

/**
 * An instantiated seed is a seed (perhaps modified to fit the read)
 * plus all data needed to conduct a search of the seed.
 */
struct InstantiatedSeed {

	InstantiatedSeed() : steps(AL_CAT), zones(AL_CAT) { }

	// Steps map.  There are as many steps as there are positions in
	// the seed.  The map is a helpful abstraction because we sometimes
	// visit seed positions in an irregular order (e.g. inside-out
	// search).
	EList<int> steps;

	// Zones map.  For each step, records what constraint to charge an
	// edit to.  The first entry in each pair gives the constraint for
	// non-insert edits and the second entry in each pair gives the
	// constraint for insert edits.  If the value stored is negative,
	// this indicates that the zone is "closed out" after this
	// position, so zone acceptility should be checked.
	EList<pair<int, int> > zones;

	// Nucleotide sequence covering the seed, extracted from read
	BTDnaString *seq;
	
	// Quality sequence covering the seed, extracted from read
	BTString *qual;
	
	// Initial constraints governing zones 0, 1, 2.  We precalculate
	// the effect of Ns on these.
	Constraint cons[3];
	
	// Overall constraint, tailored to the read length.
	Constraint overall;
	
	// Maximum number of positions that the aligner may advance before
	// its first step.  This lets the aligner know whether it can use
	// the ftab or not.
	int maxjump;
	
	// Offset of seed from 5' end of read
	int seedoff;

	// Id for seed offset; ids are such that the smallest index is the
	// closest to the 5' end and consecutive ids are adjacent (i.e.
	// there are no intervening offsets with seeds)
	int seedoffidx;
	
	// Type of seed (left-to-right, etc)
	int seedtypeidx;
	
	// Seed comes from forward-oriented read?
	bool fw;
	
	// Filtered out due to the pattern of Ns present.  If true, this
	// seed should be ignored by searchAllSeeds().
	bool nfiltered;
	
	// Seed this was instantiated from
	Seed s;
	
#ifndef NDEBUG
	/**
	 * Check that InstantiatedSeed is internally consistent.
	 */
	bool repOk() const {
		return true;
	}
#endif
};

/**
 * Simple struct for holding a end-to-end alignments for the read with at most
 * 2 edits.
 */
template <typename index_t>
struct EEHit {
	
	EEHit() { reset(); }
	
	void reset() {
		top = bot = 0;
		fw = false;
		e1.reset();
		e2.reset();
		score = MIN_I64;
	}
	
	void init(
		index_t top_,
		index_t bot_,
		const Edit* e1_,
		const Edit* e2_,
		bool fw_,
		int64_t score_)
	{
		top = top_; bot = bot_;
		if(e1_ != NULL) {
			e1 = *e1_;
		} else {
			e1.reset();
		}
		if(e2_ != NULL) {
			e2 = *e2_;
		} else {
			e2.reset();
		}
		fw = fw_;
		score = score_;
	}
	
	/**
	 * Return number of mismatches in the alignment.
	 */
	int mms() const {
		if     (e2.inited()) return 2;
		else if(e1.inited()) return 1;
		else                 return 0;
	}
	
	/**
	 * Return the number of Ns involved in the alignment.
	 */
	int ns() const {
		int ns = 0;
		if(e1.inited() && e1.hasN()) {
			ns++;
			if(e2.inited() && e2.hasN()) {
				ns++;
			}
		}
		return ns;
	}

	/**
	 * Return the number of Ns involved in the alignment.
	 */
	int refns() const {
		int ns = 0;
		if(e1.inited() && e1.chr == 'N') {
			ns++;
			if(e2.inited() && e2.chr == 'N') {
				ns++;
			}
		}
		return ns;
	}
	
	/**
	 * Return true iff there is no hit.
	 */
	bool empty() const {
		return bot <= top;
	}
	
	/**
	 * Higher score = higher priority.
	 */
	bool operator<(const EEHit& o) const {
		return score > o.score;
	}
	
	/**
	 * Return the size of the alignments SA range.s
	 */
	index_t size() const { return bot - top; }
	
#ifndef NDEBUG
	/**
	 * Check that hit is sane w/r/t read.
	 */
	bool repOk(const Read& rd) const {
		assert_gt(bot, top);
		if(e1.inited()) {
			assert_lt(e1.pos, rd.length());
			if(e2.inited()) {
				assert_lt(e2.pos, rd.length());
			}
		}
		return true;
	}
#endif
	
	index_t top;
	index_t bot;
	Edit     e1;
	Edit     e2;
	bool     fw;
	int64_t  score;
};

/**
 * Data structure for holding all of the seed hits associated with a read.  All
 * the seed hits for a given read are encapsulated in a single QVal object.  A
 * QVal refers to a range of values in the qlist, where each qlist value is a 
 * BW range and a slot to hold the hit's suffix array offset.  QVals are kept
 * in two lists (hitsFw_ and hitsRc_), one for seeds on the forward read strand,
 * one for seeds on the reverse read strand.  The list is indexed by read
 * offset index (e.g. 0=closest-to-5', 1=second-closest, etc).
 *
 * An assumption behind this data structure is that all the seeds are found
 * first, then downstream analyses try to extend them.  In between finding the
 * seed hits and extending them, the sort() member function is called, which
 * ranks QVals according to the order they should be extended.  Right now the
 * policy is that QVals with fewer elements (hits) should be tried first.
 */
template <typename index_t>
class SeedResults {

public:
	SeedResults() :
		seqFw_(AL_CAT),
		seqRc_(AL_CAT),
		qualFw_(AL_CAT),
		qualRc_(AL_CAT),
		hitsFw_(AL_CAT),
		hitsRc_(AL_CAT),
		isFw_(AL_CAT),
		isRc_(AL_CAT),
		sortedFw_(AL_CAT),
		sortedRc_(AL_CAT),
		offIdx2off_(AL_CAT),
		rankOffs_(AL_CAT),
		rankFws_(AL_CAT),
		mm1Hit_(AL_CAT)
	{
		clear();
	}
	
	/**
	 * Set the current read.
	 */
	void nextRead(const Read& read) {
		read_ = &read;
	}

	/**
	 * Set the appropriate element of either hitsFw_ or hitsRc_ to the given
	 * QVal.  A QVal encapsulates all the BW ranges for reference substrings 
	 * that are within some distance of the seed string.
	 */
	void add(
		const   QVal<index_t>& qv,  // range of ranges in cache
		const   AlignmentCache<index_t>& ac, // cache
		index_t seedIdx,            // seed index (from 5' end)
		bool    seedFw)             // whether seed is from forward read
	{
		assert(qv.repOk(ac));
		assert(repOk(&ac));
		assert_lt(seedIdx, hitsFw_.size());
		assert_gt(numOffs_, 0); // if this fails, probably failed to call reset
		if(qv.empty()) return;
		if(seedFw) {
			assert(!hitsFw_[seedIdx].valid());
			hitsFw_[seedIdx] = qv;
			numEltsFw_ += qv.numElts();
			numRangesFw_ += qv.numRanges();
			if(qv.numRanges() > 0) nonzFw_++;
		} else {
			assert(!hitsRc_[seedIdx].valid());
			hitsRc_[seedIdx] = qv;
			numEltsRc_ += qv.numElts();
			numRangesRc_ += qv.numRanges();
			if(qv.numRanges() > 0) nonzRc_++;
		}
		numElts_ += qv.numElts();
		numRanges_ += qv.numRanges();
		if(qv.numRanges() > 0) {
			nonzTot_++;
		}
		assert(repOk(&ac));
	}

	/**
	 * Clear buffered seed hits and state.  Set the number of seed
	 * offsets and the read.
	 */
	void reset(
		const Read& read,
		const EList<index_t>& offIdx2off,
		size_t numOffs)
	{
		assert_gt(numOffs, 0);
		clearSeeds();
		numOffs_ = numOffs;
		seqFw_.resize(numOffs_);
		seqRc_.resize(numOffs_);
		qualFw_.resize(numOffs_);
		qualRc_.resize(numOffs_);
		hitsFw_.resize(numOffs_);
		hitsRc_.resize(numOffs_);
		isFw_.resize(numOffs_);
		isRc_.resize(numOffs_);
		sortedFw_.resize(numOffs_);
		sortedRc_.resize(numOffs_);
		offIdx2off_ = offIdx2off;
		for(size_t i = 0; i < numOffs_; i++) {
			sortedFw_[i] = sortedRc_[i] = false;
			hitsFw_[i].reset();
			hitsRc_[i].reset();
			isFw_[i].clear();
			isRc_[i].clear();
		}
		read_ = &read;
		sorted_ = false;
	}
	
	/**
	 * Clear seed-hit state.
	 */
	void clearSeeds() {
		sortedFw_.clear();
		sortedRc_.clear();
		rankOffs_.clear();
		rankFws_.clear();
		offIdx2off_.clear();
		hitsFw_.clear();
		hitsRc_.clear();
		isFw_.clear();
		isRc_.clear();
		seqFw_.clear();
		seqRc_.clear();
		nonzTot_ = 0;
		nonzFw_ = 0;
		nonzRc_ = 0;
		numOffs_ = 0;
		numRanges_ = 0;
		numElts_ = 0;
		numRangesFw_ = 0;
		numEltsFw_ = 0;
		numRangesRc_ = 0;
		numEltsRc_ = 0;
	}
	
	/**
	 * Clear seed-hit state and end-to-end alignment state.
	 */
	void clear() {
		clearSeeds();
		read_ = NULL;
		exactFwHit_.reset();
		exactRcHit_.reset();
		mm1Hit_.clear();
		mm1Sorted_ = false;
		mm1Elt_ = 0;
		assert(empty());
	}
	
    /**
	 * Return average number of hits per seed.
	 */
	float averageHitsPerSeed() const {
		return (float)numElts_ / (float)nonzTot_;
	}
	
	/**
	 * Return median of all the non-zero per-seed # hits
	 */
	float medianHitsPerSeed() const {
		EList<size_t>& median = const_cast<EList<size_t>&>(tmpMedian_);
		median.clear();
		for(size_t i = 0; i < numOffs_; i++) {
			if(hitsFw_[i].valid() && hitsFw_[i].numElts() > 0) {
				median.push_back(hitsFw_[i].numElts());
			}
			if(hitsRc_[i].valid() && hitsRc_[i].numElts() > 0) {
				median.push_back(hitsRc_[i].numElts());
			}
		}
		if(tmpMedian_.empty()) {
			return 0.0f;
		}
		median.sort();
		float med1 = (float)median[tmpMedian_.size() >> 1];
		float med2 = med1;
		if((median.size() & 1) == 0) {
			med2 = (float)median[(tmpMedian_.size() >> 1) - 1];
		}
		return med1 + med2 * 0.5f;
	}
	
	/**
	 * Return a number that's meant to quantify how hopeful we are that this
	 * set of seed hits will lead to good alignments.
	 */
	double uniquenessFactor() const {
		double result = 0.0;
		for(size_t i = 0; i < numOffs_; i++) {
			if(hitsFw_[i].valid()) {
				size_t nelt = hitsFw_[i].numElts();
				result += (1.0 / (double)(nelt * nelt));
			}
			if(hitsRc_[i].valid()) {
				size_t nelt = hitsRc_[i].numElts();
				result += (1.0 / (double)(nelt * nelt));
			}
		}
		return result;
	}

	/**
	 * Return the number of ranges being held.
	 */
	index_t numRanges() const { return numRanges_; }

	/**
	 * Return the number of elements being held.
	 */
	index_t numElts() const { return numElts_; }

	/**
	 * Return the number of ranges being held for seeds on the forward
	 * read strand.
	 */
	index_t numRangesFw() const { return numRangesFw_; }

	/**
	 * Return the number of elements being held for seeds on the
	 * forward read strand.
	 */
	index_t numEltsFw() const { return numEltsFw_; }

	/**
	 * Return the number of ranges being held for seeds on the
	 * reverse-complement read strand.
	 */
	index_t numRangesRc() const { return numRangesRc_; }

	/**
	 * Return the number of elements being held for seeds on the
	 * reverse-complement read strand.
	 */
	index_t numEltsRc() const { return numEltsRc_; }
	
	/**
	 * Given an offset index, return the offset that has that index.
	 */
	index_t idx2off(size_t off) const {
		return offIdx2off_[off];
	}
	
	/**
	 * Return true iff there are 0 hits being held.
	 */
	bool empty() const { return numRanges() == 0; }
	
	/**
	 * Get the QVal representing all the reference hits for the given
	 * orientation and seed offset index.
	 */
	const QVal<index_t>& hitsAtOffIdx(bool fw, size_t seedoffidx) const {
		assert_lt(seedoffidx, numOffs_);
		assert(repOk(NULL));
		return fw ? hitsFw_[seedoffidx] : hitsRc_[seedoffidx];
	}

	/**
	 * Get the Instantiated seeds for the given orientation and offset.
	 */
	EList<InstantiatedSeed>& instantiatedSeeds(bool fw, size_t seedoffidx) {
		assert_lt(seedoffidx, numOffs_);
		assert(repOk(NULL));
		return fw ? isFw_[seedoffidx] : isRc_[seedoffidx];
	}
	
	/**
	 * Return the number of different seed offsets possible.
	 */
	index_t numOffs() const { return numOffs_; }
	
	/**
	 * Return the read from which seeds were extracted, aligned.
	 */
	const Read& read() const { return *read_; }
	
#ifndef NDEBUG
	/**
	 * Check that this SeedResults is internally consistent.
	 */
	bool repOk(
		const AlignmentCache<index_t>* ac,
		bool requireInited = false) const
	{
		if(requireInited) {
			assert(read_ != NULL);
		}
		if(numOffs_ > 0) {
			assert_eq(numOffs_, hitsFw_.size());
			assert_eq(numOffs_, hitsRc_.size());
			assert_leq(numRanges_, numElts_);
			assert_leq(nonzTot_, numRanges_);
			size_t nonzs = 0;
			for(int fw = 0; fw <= 1; fw++) {
				const EList<QVal<index_t> >& rrs = (fw ? hitsFw_ : hitsRc_);
				for(size_t i = 0; i < numOffs_; i++) {
					if(rrs[i].valid()) {
						if(rrs[i].numRanges() > 0) nonzs++;
						if(ac != NULL) {
							assert(rrs[i].repOk(*ac));
						}
					}
				}
			}
			assert_eq(nonzs, nonzTot_);
			assert(!sorted_ || nonzTot_ == rankFws_.size());
			assert(!sorted_ || nonzTot_ == rankOffs_.size());
		}
		return true;
	}
#endif
	
	/**
	 * Populate rankOffs_ and rankFws_ with the list of QVals that need to be
	 * examined for this SeedResults, in order.  The order is ascending by
	 * number of elements, so QVals with fewer elements (i.e. seed sequences
	 * that are more unique) will be tried first and QVals with more elements
	 * (i.e. seed sequences
	 */
	void rankSeedHits(RandomSource& rnd) {
		while(rankOffs_.size() < nonzTot_) {
			index_t minsz = (index_t)0xffffffff;
			index_t minidx = 0;
			bool minfw = true;
			// Rank seed-hit positions in ascending order by number of elements
			// in all BW ranges
			bool rb = rnd.nextBool();
			assert(rb == 0 || rb == 1);
			for(int fwi = 0; fwi <= 1; fwi++) {
				bool fw = (fwi == (rb ? 1 : 0));
				EList<QVal<index_t> >& rrs = (fw ? hitsFw_ : hitsRc_);
				EList<bool>& sorted = (fw ? sortedFw_ : sortedRc_);
				index_t i = (rnd.nextU32() % (index_t)numOffs_);
				for(index_t ii = 0; ii < numOffs_; ii++) {
					if(rrs[i].valid() &&         // valid QVal
					   rrs[i].numElts() > 0 &&   // non-empty
					   !sorted[i] &&             // not already sorted
					   rrs[i].numElts() < minsz) // least elts so far?
					{
						minsz = rrs[i].numElts();
						minidx = i;
						minfw = (fw == 1);
					}
					if((++i) == numOffs_) {
						i = 0;
					}
				}
			}
			assert_neq((index_t)0xffffffff, minsz);
			if(minfw) {
				sortedFw_[minidx] = true;
			} else {
				sortedRc_[minidx] = true;
			}
			rankOffs_.push_back(minidx);
			rankFws_.push_back(minfw);
		}
		assert_eq(rankOffs_.size(), rankFws_.size());
		sorted_ = true;
	}

	/**
	 * Return the number of orientation/offsets into the read that have
	 * at least one seed hit.
	 */
	size_t nonzeroOffsets() const {
		assert(!sorted_ || nonzTot_ == rankFws_.size());
		assert(!sorted_ || nonzTot_ == rankOffs_.size());
		return nonzTot_;
	}
	
	/**
	 * Return true iff all seeds hit for forward read.
	 */
	bool allFwSeedsHit() const {
		return nonzFw_ == numOffs();
	}

	/**
	 * Return true iff all seeds hit for revcomp read.
	 */
	bool allRcSeedsHit() const {
		return nonzRc_ == numOffs();
	}
	
	/**
	 * Return the minimum number of edits that an end-to-end alignment of the
	 * fw read could have.  Uses knowledge of how many seeds have exact hits
	 * and how the seeds overlap.
	 */
	index_t fewestEditsEE(bool fw, int seedlen, int per) const {
		assert_gt(seedlen, 0);
		assert_gt(per, 0);
		index_t nonz = fw ? nonzFw_ : nonzRc_;
		if(nonz < numOffs()) {
			int maxdepth = (seedlen + per - 1) / per;
			int missing = (int)(numOffs() - nonz);
			return (missing + maxdepth - 1) / maxdepth;
		} else {
			// Exact hit is possible (not guaranteed)
			return 0;
		}
	}

	/**
	 * Return the number of offsets into the forward read that have at
	 * least one seed hit.
	 */
	index_t nonzeroOffsetsFw() const {
		return nonzFw_;
	}
	
	/**
	 * Return the number of offsets into the reverse-complement read
	 * that have at least one seed hit.
	 */
	index_t nonzeroOffsetsRc() const {
		return nonzRc_;
	}

	/**
	 * Return a QVal of seed hits of the given rank 'r'.  'offidx' gets the id
	 * of the offset from 5' from which it was extracted (0 for the 5-most
	 * offset, 1 for the next closes to 5', etc).  'off' gets the offset from
	 * the 5' end.  'fw' gets true iff the seed was extracted from the forward
	 * read.
	 */
	const QVal<index_t>& hitsByRank(
		index_t  r,       // in
		index_t& offidx,  // out
		index_t& off,     // out
		bool&    fw,      // out
		index_t& seedlen) // out
	{
		assert(sorted_);
		assert_lt(r, nonzTot_);
		if(rankFws_[r]) {
			fw = true;
			offidx = rankOffs_[r];
			assert_lt(offidx, offIdx2off_.size());
			off = offIdx2off_[offidx];
			seedlen = (index_t)seqFw_[rankOffs_[r]].length();
			return hitsFw_[rankOffs_[r]];
		} else {
			fw = false;
			offidx = rankOffs_[r];
			assert_lt(offidx, offIdx2off_.size());
			off = offIdx2off_[offidx];
			seedlen = (index_t)seqRc_[rankOffs_[r]].length();
			return hitsRc_[rankOffs_[r]];
		}
	}

	/**
	 * Return an EList of seed hits of the given rank.
	 */
	const BTDnaString& seqByRank(index_t r) {
		assert(sorted_);
		assert_lt(r, nonzTot_);
		return rankFws_[r] ? seqFw_[rankOffs_[r]] : seqRc_[rankOffs_[r]];
	}

	/**
	 * Return an EList of seed hits of the given rank.
	 */
	const BTString& qualByRank(index_t r) {
		assert(sorted_);
		assert_lt(r, nonzTot_);
		return rankFws_[r] ? qualFw_[rankOffs_[r]] : qualRc_[rankOffs_[r]];
	}
	
	/**
	 * Return the list of extracted seed sequences for seeds on either
	 * the forward or reverse strand.
	 */
	EList<BTDnaString>& seqs(bool fw) { return fw ? seqFw_ : seqRc_; }

	/**
	 * Return the list of extracted quality sequences for seeds on
	 * either the forward or reverse strand.
	 */
	EList<BTString>& quals(bool fw) { return fw ? qualFw_ : qualRc_; }

	/**
	 * Return exact end-to-end alignment of fw read.
	 */
	EEHit<index_t> exactFwEEHit() const { return exactFwHit_; }

	/**
	 * Return exact end-to-end alignment of rc read.
	 */
	EEHit<index_t> exactRcEEHit() const { return exactRcHit_; }
	
	/**
	 * Return const ref to list of 1-mismatch end-to-end alignments.
	 */
	const EList<EEHit<index_t> >& mm1EEHits() const { return mm1Hit_; }
    
	/**
	 * Sort the end-to-end 1-mismatch alignments, prioritizing by score (higher
	 * score = higher priority).
	 */
	void sort1mmEe(RandomSource& rnd) {
		assert(!mm1Sorted_);
		mm1Hit_.sort();
		size_t streak = 0;
		for(size_t i = 1; i < mm1Hit_.size(); i++) {
			if(mm1Hit_[i].score == mm1Hit_[i-1].score) {
				if(streak == 0) { streak = 1; }
				streak++;
			} else {
				if(streak > 1) {
					assert_geq(i, streak);
					mm1Hit_.shufflePortion(i-streak, streak, rnd);
				}
				streak = 0;
			}
		}
		if(streak > 1) {
			mm1Hit_.shufflePortion(mm1Hit_.size() - streak, streak, rnd);
		}
		mm1Sorted_ = true;
	}
	
	/**
	 * Add an end-to-end 1-mismatch alignment.
	 */
	void add1mmEe(
		index_t top,
		index_t bot,
		const Edit* e1,
		const Edit* e2,
		bool fw,
		int64_t score)
	{
		mm1Hit_.expand();
		mm1Hit_.back().init(top, bot, e1, e2, fw, score);
		mm1Elt_ += (bot - top);
	}

	/**
	 * Add an end-to-end exact alignment.
	 */
	void addExactEeFw(
		index_t top,
		index_t bot,
		const Edit* e1,
		const Edit* e2,
		bool fw,
		int64_t score)
	{
		exactFwHit_.init(top, bot, e1, e2, fw, score);
	}

	/**
	 * Add an end-to-end exact alignment.
	 */
	void addExactEeRc(
		index_t top,
		index_t bot,
		const Edit* e1,
		const Edit* e2,
		bool fw,
		int64_t score)
	{
		exactRcHit_.init(top, bot, e1, e2, fw, score);
	}
	
	/**
	 * Clear out the end-to-end exact alignments.
	 */
	void clearExactE2eHits() {
		exactFwHit_.reset();
		exactRcHit_.reset();
	}
	
	/**
	 * Clear out the end-to-end 1-mismatch alignments.
	 */
	void clear1mmE2eHits() {
		mm1Hit_.clear();     // 1-mismatch end-to-end hits
		mm1Elt_ = 0;         // number of 1-mismatch hit rows
		mm1Sorted_ = false;  // true iff we've sorted the mm1Hit_ list
	}

	/**
	 * Return the number of distinct exact and 1-mismatch end-to-end hits
	 * found.
	 */
	index_t numE2eHits() const {
		return (index_t)(exactFwHit_.size() + exactRcHit_.size() + mm1Elt_);
	}

	/**
	 * Return the number of distinct exact end-to-end hits found.
	 */
	index_t numExactE2eHits() const {
		return (index_t)(exactFwHit_.size() + exactRcHit_.size());
	}

	/**
	 * Return the number of distinct 1-mismatch end-to-end hits found.
	 */
	index_t num1mmE2eHits() const {
		return mm1Elt_;
	}
	
	/**
	 * Return the length of the read that yielded the seed hits.
	 */
	index_t readLength() const {
		assert(read_ != NULL);
		return read_->length();
	}

protected:

	// As seed hits and edits are added they're sorted into these
	// containers
	EList<BTDnaString>  seqFw_;       // seqs for seeds from forward read
	EList<BTDnaString>  seqRc_;       // seqs for seeds from revcomp read
	EList<BTString>     qualFw_;      // quals for seeds from forward read
	EList<BTString>     qualRc_;      // quals for seeds from revcomp read
	EList<QVal<index_t> >         hitsFw_;      // hits for forward read
	EList<QVal<index_t> >         hitsRc_;      // hits for revcomp read
	EList<EList<InstantiatedSeed> > isFw_; // hits for forward read
	EList<EList<InstantiatedSeed> > isRc_; // hits for revcomp read
	EList<bool>         sortedFw_;    // true iff fw QVal was sorted/ranked
	EList<bool>         sortedRc_;    // true iff rc QVal was sorted/ranked
	index_t             nonzTot_;     // # offsets with non-zero size
	index_t             nonzFw_;      // # offsets into fw read with non-0 size
	index_t             nonzRc_;      // # offsets into rc read with non-0 size
	index_t             numRanges_;   // # ranges added
	index_t             numElts_;     // # elements added
	index_t             numRangesFw_; // # ranges added for fw seeds
	index_t             numEltsFw_;   // # elements added for fw seeds
	index_t             numRangesRc_; // # ranges added for rc seeds
	index_t             numEltsRc_;   // # elements added for rc seeds

	EList<index_t>      offIdx2off_;// map from offset indexes to offsets from 5' end

	// When the sort routine is called, the seed hits collected so far
	// are sorted into another set of containers that allow easy access
	// to hits from the lowest-ranked offset (the one with the fewest
	// BW elements) to the greatest-ranked offset.  Offsets with 0 hits
	// are ignored.
	EList<index_t>      rankOffs_;  // sorted offests of seeds to try
	EList<bool>         rankFws_;   // sorted orientations assoc. with rankOffs_
	bool                sorted_;    // true if sort() called since last reset
	
	// These fields set once per read
	index_t             numOffs_;   // # different seed offsets possible
	const Read*         read_;      // read from which seeds were extracted
	
	EEHit<index_t>      exactFwHit_; // end-to-end exact hit for fw read
	EEHit<index_t>      exactRcHit_; // end-to-end exact hit for rc read
	EList<EEHit<index_t> > mm1Hit_;     // 1-mismatch end-to-end hits
	index_t             mm1Elt_;     // number of 1-mismatch hit rows
	bool                mm1Sorted_;  // true iff we've sorted the mm1Hit_ list
    
	EList<size_t> tmpMedian_; // temporary storage for calculating median
};


// Forward decl
template <typename index_t> class Ebwt;
template <typename index_t> struct SideLocus;

/**
 * Encapsulates a sumamry of what the searchAllSeeds aligner did.
 */
struct SeedSearchMetrics {

	SeedSearchMetrics() : mutex_m() {
	    reset();
	}

	/**
	 * Merge this metrics object with the given object, i.e., sum each
	 * category.  This is the only safe way to update a
	 * SeedSearchMetrics object shread by multiple threads.
	 */
	void merge(const SeedSearchMetrics& m, bool getLock = false) {
        ThreadSafe ts(&mutex_m, getLock);
		seedsearch   += m.seedsearch;
		possearch    += m.possearch;
		intrahit     += m.intrahit;
		interhit     += m.interhit;
		filteredseed += m.filteredseed;
		ooms         += m.ooms;
		bwops        += m.bwops;
		bweds        += m.bweds;
		bestmin0     += m.bestmin0;
		bestmin1     += m.bestmin1;
		bestmin2     += m.bestmin2;
	}
	
	/**
	 * Set all counters to 0.
	 */
	void reset() {
		seedsearch =
		possearch =
		intrahit =
		interhit =
		filteredseed =
		ooms =
		bwops =
		bweds =
		bestmin0 =
		bestmin1 =
		bestmin2 = 0;
	}

	uint64_t seedsearch;   // # times we executed strategy in InstantiatedSeed
	uint64_t possearch;    // # offsets where aligner executed >= 1 strategy
	uint64_t intrahit;     // # offsets where current-read cache gave answer
	uint64_t interhit;     // # offsets where across-read cache gave answer
	uint64_t filteredseed; // # seed instantiations skipped due to Ns
	uint64_t ooms;         // out-of-memory errors
	uint64_t bwops;        // Burrows-Wheeler operations
	uint64_t bweds;        // Burrows-Wheeler edits
	uint64_t bestmin0;     // # times the best min # edits was 0
	uint64_t bestmin1;     // # times the best min # edits was 1
	uint64_t bestmin2;     // # times the best min # edits was 2
	MUTEX_T  mutex_m;
};

/**
 * Given an index and a seeding scheme, searches for seed hits.
 */
template <typename index_t>
class SeedAligner {

public:
	
	/**
	 * Initialize with index.
	 */
	SeedAligner() : edits_(AL_CAT), offIdx2off_(AL_CAT) { }

	/**
	 * Given a read and a few coordinates that describe a substring of the
	 * read (or its reverse complement), fill in 'seq' and 'qual' objects
	 * with the seed sequence and qualities.
	 */
	void instantiateSeq(
		const Read& read, // input read
		BTDnaString& seq, // output sequence
		BTString& qual,   // output qualities
		int len,          // seed length
		int depth,        // seed's 0-based offset from 5' end
		bool fw) const;   // seed's orientation

	/**
	 * Iterate through the seeds that cover the read and initiate a
	 * search for each seed.
	 */
	std::pair<int, int> instantiateSeeds(
		const EList<Seed>& seeds,   // search seeds
		index_t off,                // offset into read to start extracting
		int per,                    // interval between seeds
		const Read& read,           // read to align
		const Scoring& pens,        // scoring scheme
		bool nofw,                  // don't align forward read
		bool norc,                  // don't align revcomp read
		AlignmentCacheIface<index_t>& cache, // holds some seed hits from previous reads
		SeedResults<index_t>& sr,   // holds all the seed hits
		SeedSearchMetrics& met);    // metrics

	/**
	 * Iterate through the seeds that cover the read and initiate a
	 * search for each seed.
	 */
	void searchAllSeeds(
		const EList<Seed>& seeds,     // search seeds
		const Ebwt<index_t>* ebwtFw,  // BWT index
		const Ebwt<index_t>* ebwtBw,  // BWT' index
		const Read& read,             // read to align
		const Scoring& pens,          // scoring scheme
		AlignmentCacheIface<index_t>& cache,   // local seed alignment cache
		SeedResults<index_t>& hits,   // holds all the seed hits
		SeedSearchMetrics& met,       // metrics
		PerReadMetrics& prm);         // per-read metrics

	/**
	 * Sanity-check a partial alignment produced during oneMmSearch.
	 */
	bool sanityPartial(
		const Ebwt<index_t>* ebwtFw, // BWT index
		const Ebwt<index_t>* ebwtBw, // BWT' index
		const BTDnaString&   seq,
		index_t              dep,
		index_t              len,
		bool                 do1mm,
		index_t              topfw,
		index_t              botfw,
		index_t              topbw,
		index_t              botbw);

	/**
	 * Do an exact-matching sweet to establish a lower bound on number of edits
	 * and to find exact alignments.
	 */
	size_t exactSweep(
		const Ebwt<index_t>&  ebwt,    // BWT index
		const Read&           read,    // read to align
		const Scoring&        sc,      // scoring scheme
		bool                  nofw,    // don't align forward read
		bool                  norc,    // don't align revcomp read
		size_t                mineMax, // don't care about edit bounds > this
		size_t&               mineFw,  // minimum # edits for forward read
		size_t&               mineRc,  // minimum # edits for revcomp read
		bool                  repex,   // report 0mm hits?
		SeedResults<index_t>& hits,    // holds all the seed hits (and exact hit)
		SeedSearchMetrics&    met);    // metrics

	/**
	 * Search for end-to-end alignments with up to 1 mismatch.
	 */
	bool oneMmSearch(
		const Ebwt<index_t>*  ebwtFw, // BWT index
		const Ebwt<index_t>*  ebwtBw, // BWT' index
		const Read&           read,   // read to align
		const Scoring&        sc,     // scoring
		int64_t               minsc,  // minimum score
		bool                  nofw,   // don't align forward read
		bool                  norc,   // don't align revcomp read
		bool                  local,  // 1mm hits must be legal local alignments
		bool                  repex,  // report 0mm hits?
		bool                  rep1mm, // report 1mm hits?
		SeedResults<index_t>& hits,   // holds all the seed hits (and exact hit)
		SeedSearchMetrics&    met);   // metrics
    
protected:

	/**
	 * Report a seed hit found by searchSeedBi(), but first try to extend it out in
	 * either direction as far as possible without hitting any edits.  This will
	 * allow us to prioritize the seed hits better later on.  Call reportHit() when
	 * we're done, which actually adds the hit to the cache.  Returns result from
	 * calling reportHit().
	 */
	bool extendAndReportHit(
		index_t topf,                      // top in BWT
		index_t botf,                      // bot in BWT
		index_t topb,                      // top in BWT'
		index_t botb,                      // bot in BWT'
		index_t len,                       // length of hit
		DoublyLinkedList<Edit> *prevEdit); // previous edit

	/**
	 * Report a seed hit found by searchSeedBi() by adding it to the cache.  Return
	 * false if the hit could not be reported because of, e.g., cache exhaustion.
	 */
	bool reportHit(
		index_t topf,         // top in BWT
		index_t botf,         // bot in BWT
		index_t topb,         // top in BWT'
		index_t botb,         // bot in BWT'
		index_t len,          // length of hit
		DoublyLinkedList<Edit> *prevEdit);  // previous edit
	
	/**
	 * Given an instantiated seed (in s_ and other fields), search
	 */
	bool searchSeedBi();
	
	/**
	 * Main, recursive implementation of the seed search.
	 */
	bool searchSeedBi(
		int step,                // depth into steps_[] array
		int depth,               // recursion depth
		index_t topf,            // top in BWT
		index_t botf,            // bot in BWT
		index_t topb,            // top in BWT'
		index_t botb,            // bot in BWT'
		SideLocus<index_t> tloc, // locus for top (perhaps unititialized)
		SideLocus<index_t> bloc, // locus for bot (perhaps unititialized)
		Constraint c0,           // constraints to enforce in seed zone 0
		Constraint c1,           // constraints to enforce in seed zone 1
		Constraint c2,           // constraints to enforce in seed zone 2
		Constraint overall,      // overall constraints
		DoublyLinkedList<Edit> *prevEdit);  // previous edit
	
	/**
	 * Get tloc and bloc ready for the next step.
	 */
	inline void nextLocsBi(
		SideLocus<index_t>& tloc,  // top locus
		SideLocus<index_t>& bloc,  // bot locus
		index_t topf,              // top in BWT
		index_t botf,              // bot in BWT
		index_t topb,              // top in BWT'
		index_t botb,              // bot in BWT'
		int step);                 // step to get ready for
	
	// Following are set in searchAllSeeds then used by searchSeed()
	// and other protected members.
	const Ebwt<index_t>* ebwtFw_;       // forward index (BWT)
	const Ebwt<index_t>* ebwtBw_;       // backward/mirror index (BWT')
	const Scoring* sc_;                 // scoring scheme
	const InstantiatedSeed* s_;         // current instantiated seed
	
	const Read* read_;                  // read whose seeds are currently being aligned
	
	// The following are set just before a call to searchSeedBi()
	const BTDnaString* seq_;            // sequence of current seed
	const BTString* qual_;              // quality string for current seed
	index_t off_;                       // offset of seed currently being searched
	bool fw_;                           // orientation of seed currently being searched
	
	EList<Edit> edits_;                 // temporary place to sort edits
	AlignmentCacheIface<index_t> *ca_;  // local alignment cache for seed alignments
	EList<index_t> offIdx2off_;         // offset idx to read offset map, set up instantiateSeeds()
	uint64_t bwops_;                    // Burrows-Wheeler operations
	uint64_t bwedits_;                  // Burrows-Wheeler edits
	BTDnaString tmprfdnastr_;           // used in reportHit
	
	ASSERT_ONLY(ESet<BTDnaString> hits_); // Ref hits so far for seed being aligned
	BTDnaString tmpdnastr_;
};

#define INIT_LOCS(top, bot, tloc, bloc, e) { \
	if(bot - top == 1) { \
		tloc.initFromRow(top, (e).eh(), (e).ebwt()); \
		bloc.invalidate(); \
	} else { \
		SideLocus<index_t>::initFromTopBot(top, bot, (e).eh(), (e).ebwt(), tloc, bloc); \
		assert(bloc.valid()); \
	} \
}

#define SANITY_CHECK_4TUP(t, b, tp, bp) { \
	ASSERT_ONLY(index_t tot = (b[0]-t[0])+(b[1]-t[1])+(b[2]-t[2])+(b[3]-t[3])); \
	ASSERT_ONLY(index_t totp = (bp[0]-tp[0])+(bp[1]-tp[1])+(bp[2]-tp[2])+(bp[3]-tp[3])); \
	assert_eq(tot, totp); \
}

/**
 * Given a read and a few coordinates that describe a substring of the read (or
 * its reverse complement), fill in 'seq' and 'qual' objects with the seed
 * sequence and qualities.
 *
 * The seq field is filled with the sequence as it would align to the Watson
 * reference strand.  I.e. if fw is false, then the sequence that appears in
 * 'seq' is the reverse complement of the raw read substring.
 */
template <typename index_t>
void SeedAligner<index_t>::instantiateSeq(
										  const Read& read, // input read
										  BTDnaString& seq, // output sequence
										  BTString& qual,   // output qualities
										  int len,          // seed length
										  int depth,        // seed's 0-based offset from 5' end
										  bool fw) const    // seed's orientation
{
	// Fill in 'seq' and 'qual'
	int seedlen = len;
	if((int)read.length() < seedlen) seedlen = (int)read.length();
	seq.resize(len);
	qual.resize(len);
	// If fw is false, we take characters starting at the 3' end of the
	// reverse complement of the read.
	for(int i = 0; i < len; i++) {
		seq.set(read.patFw.windowGetDna(i, fw, read.color, depth, len), i);
		qual.set(read.qual.windowGet(i, fw, depth, len), i);
	}
}

/**
 * We assume that all seeds are the same length.
 *
 * For each seed, instantiate the seed, retracting if necessary.
 */
template <typename index_t>
pair<int, int> SeedAligner<index_t>::instantiateSeeds(
													  const EList<Seed>& seeds,  // search seeds
													  index_t off,                // offset into read to start extracting
													  int per,                   // interval between seeds
													  const Read& read,          // read to align
													  const Scoring& pens,       // scoring scheme
													  bool nofw,                 // don't align forward read
													  bool norc,                 // don't align revcomp read
													  AlignmentCacheIface<index_t>& cache,// holds some seed hits from previous reads
													  SeedResults<index_t>& sr,  // holds all the seed hits
													  SeedSearchMetrics& met)    // metrics
{
	assert(!seeds.empty());
	assert_gt(read.length(), 0);
	// Check whether read has too many Ns
	offIdx2off_.clear();
	int len = seeds[0].len; // assume they're all the same length
#ifndef NDEBUG
	for(size_t i = 1; i < seeds.size(); i++) {
		assert_eq(len, seeds[i].len);
	}
#endif
	// Calc # seeds within read interval
	int nseeds = 1;
	if((int)read.length() - (int)off > len) {
		nseeds += ((int)read.length() - (int)off - len) / per;
	}
	for(int i = 0; i < nseeds; i++) {
		offIdx2off_.push_back(per * i + (int)off);
	}
	pair<int, int> ret;
	ret.first = 0;  // # seeds that require alignment
	ret.second = 0; // # seeds that hit in cache with non-empty results
	sr.reset(read, offIdx2off_, nseeds);
	assert(sr.repOk(&cache.current(), true)); // require that SeedResult be initialized
	// For each seed position
	for(int fwi = 0; fwi < 2; fwi++) {
		bool fw = (fwi == 0);
		if((fw && nofw) || (!fw && norc)) {
			// Skip this orientation b/c user specified --nofw or --norc
			continue;
		}
		// For each seed position
		for(int i = 0; i < nseeds; i++) {
			int depth = i * per + (int)off;
			int seedlen = seeds[0].len;
			// Extract the seed sequence at this offset
			// If fw == true, we extract the characters from i*per to
			// i*(per-1) (exclusive).  If fw == false, 
			instantiateSeq(
						   read,
						   sr.seqs(fw)[i],
						   sr.quals(fw)[i],
						   std::min<int>((int)seedlen, (int)read.length()),
						   depth,
						   fw);
			//QKey qk(sr.seqs(fw)[i] ASSERT_ONLY(, tmpdnastr_));
			// For each search strategy
			EList<InstantiatedSeed>& iss = sr.instantiatedSeeds(fw, i);
			for(int j = 0; j < (int)seeds.size(); j++) {
				iss.expand();
				assert_eq(seedlen, seeds[j].len);
				InstantiatedSeed* is = &iss.back();
				if(seeds[j].instantiate(
										read,
										sr.seqs(fw)[i],
										sr.quals(fw)[i],
										pens,
										depth,
										i,
										j,
										fw,
										*is))
				{
					// Can we fill this seed hit in from the cache?
					ret.first++;
				} else {
					// Seed may fail to instantiate if there are Ns
					// that prevent it from matching
					met.filteredseed++;
					iss.pop_back();
				}
			}
		}
	}
	return ret;
}

/**
 * We assume that all seeds are the same length.
 *
 * For each seed:
 *
 * 1. Instantiate all seeds, retracting them if necessary.
 * 2. Calculate zone boundaries for each seed
 */
template <typename index_t>
void SeedAligner<index_t>::searchAllSeeds(
										  const EList<Seed>& seeds,    // search seeds
										  const Ebwt<index_t>* ebwtFw, // BWT index
										  const Ebwt<index_t>* ebwtBw, // BWT' index
										  const Read& read,            // read to align
										  const Scoring& pens,         // scoring scheme
										  AlignmentCacheIface<index_t>& cache,  // local cache for seed alignments
										  SeedResults<index_t>& sr,    // holds all the seed hits
										  SeedSearchMetrics& met,      // metrics
										  PerReadMetrics& prm)         // per-read metrics
{
	assert(!seeds.empty());
	assert(ebwtFw != NULL);
	assert(ebwtFw->isInMemory());
	assert(sr.repOk(&cache.current()));
	ebwtFw_ = ebwtFw;
	ebwtBw_ = ebwtBw;
	sc_ = &pens;
	read_ = &read;
	ca_ = &cache;
	bwops_ = bwedits_ = 0;
	uint64_t possearches = 0, seedsearches = 0, intrahits = 0, interhits = 0, ooms = 0;
	// For each instantiated seed
	for(int i = 0; i < (int)sr.numOffs(); i++) {
		size_t off = sr.idx2off(i);
		for(int fwi = 0; fwi < 2; fwi++) {
			bool fw = (fwi == 0);
			assert(sr.repOk(&cache.current()));
			EList<InstantiatedSeed>& iss = sr.instantiatedSeeds(fw, i);
			if(iss.empty()) {
				// Cache hit in an across-read cache
				continue;
			}
			QVal<index_t> qv;
			seq_  = &sr.seqs(fw)[i];  // seed sequence
			qual_ = &sr.quals(fw)[i]; // seed qualities
			off_  = off;              // seed offset (from 5')
			fw_   = fw;               // seed orientation
			// Tell the cache that we've started aligning, so the cache can
			// expect a series of on-the-fly updates
			int ret = cache.beginAlign(*seq_, *qual_, qv);
			ASSERT_ONLY(hits_.clear());
			if(ret == -1) {
				// Out of memory when we tried to add key to map
				ooms++;
				continue;
			}
			bool abort = false;
			if(ret == 0) {
				// Not already in cache
				assert(cache.aligning());
				possearches++;
				for(size_t j = 0; j < iss.size(); j++) {
					// Set seq_ and qual_ appropriately, using the seed sequences
					// and qualities already installed in SeedResults
					assert_eq(fw, iss[j].fw);
					assert_eq(i, (int)iss[j].seedoffidx);
					s_ = &iss[j];
					// Do the search with respect to seq_, qual_ and s_.
					if(!searchSeedBi()) {
						// Memory exhausted during search
						ooms++;
						abort = true;
						break;
					}
					seedsearches++;
					assert(cache.aligning());
				}
				if(!abort) {
					qv = cache.finishAlign();
				}
			} else {
				// Already in cache
				assert_eq(1, ret);
				assert(qv.valid());
				intrahits++;
			}
			assert(abort || !cache.aligning());
			if(qv.valid()) {
				sr.add(
					   qv,    // range of ranges in cache
					   cache.current(), // cache
					   i,     // seed index (from 5' end)
					   fw);   // whether seed is from forward read
			}
		}
	}
	prm.nSeedRanges = sr.numRanges();
	prm.nSeedElts = sr.numElts();
	prm.nSeedRangesFw = sr.numRangesFw();
	prm.nSeedRangesRc = sr.numRangesRc();
	prm.nSeedEltsFw = sr.numEltsFw();
	prm.nSeedEltsRc = sr.numEltsRc();
	prm.seedMedian = (uint64_t)(sr.medianHitsPerSeed() + 0.5);
	prm.seedMean = (uint64_t)sr.averageHitsPerSeed();
	
	prm.nSdFmops += bwops_;
	met.seedsearch += seedsearches;
	met.possearch += possearches;
	met.intrahit += intrahits;
	met.interhit += interhits;
	met.ooms += ooms;
	met.bwops += bwops_;
	met.bweds += bwedits_;
}

template <typename index_t>
bool SeedAligner<index_t>::sanityPartial(
										 const Ebwt<index_t>*        ebwtFw, // BWT index
										 const Ebwt<index_t>*        ebwtBw, // BWT' index
										 const BTDnaString& seq,
										 index_t dep,
										 index_t len,
										 bool do1mm,
										 index_t topfw,
										 index_t botfw,
										 index_t topbw,
										 index_t botbw)
{
	tmpdnastr_.clear();
	for(size_t i = dep; i < len; i++) {
		tmpdnastr_.append(seq[i]);
	}
	index_t top_fw = 0, bot_fw = 0;
	ebwtFw->contains(tmpdnastr_, &top_fw, &bot_fw);
	assert_eq(top_fw, topfw);
	assert_eq(bot_fw, botfw);
	if(do1mm && ebwtBw != NULL) {
		tmpdnastr_.reverse();
		index_t top_bw = 0, bot_bw = 0;
		ebwtBw->contains(tmpdnastr_, &top_bw, &bot_bw);
		assert_eq(top_bw, topbw);
		assert_eq(bot_bw, botbw);
	}
	return true;
}

/**
 * Sweep right-to-left and left-to-right using exact matching.  Remember all
 * the SA ranges encountered along the way.  Report exact matches if there are
 * any.  Calculate a lower bound on the number of edits in an end-to-end
 * alignment.
 */
template <typename index_t>
size_t SeedAligner<index_t>::exactSweep(
										const Ebwt<index_t>&  ebwt,    // BWT index
										const Read&           read,    // read to align
										const Scoring&        sc,      // scoring scheme
										bool                  nofw,    // don't align forward read
										bool                  norc,    // don't align revcomp read
										size_t                mineMax, // don't care about edit bounds > this
										size_t&               mineFw,  // minimum # edits for forward read
										size_t&               mineRc,  // minimum # edits for revcomp read
										bool                  repex,   // report 0mm hits?
										SeedResults<index_t>& hits,    // holds all the seed hits (and exact hit)
										SeedSearchMetrics&    met)     // metrics
{
	assert_gt(mineMax, 0);
	index_t top = 0, bot = 0;
	SideLocus<index_t> tloc, bloc;
	const size_t len = read.length();
	size_t nelt = 0;
	for(int fwi = 0; fwi < 2; fwi++) {
		bool fw = (fwi == 0);
		if( fw && nofw) continue;
		if(!fw && norc) continue;
		const BTDnaString& seq = fw ? read.patFw : read.patRc;
		assert(!seq.empty());
		int ftabLen = ebwt.eh().ftabChars();
		size_t dep = 0;
		size_t nedit = 0;
		bool done = false;
		while(dep < len && !done) {
			top = bot = 0;
			size_t left = len - dep;
			assert_gt(left, 0);
			bool doFtab = ftabLen > 1 && left >= (size_t)ftabLen;
			if(doFtab) {
				// Does N interfere with use of Ftab?
				for(size_t i = 0; i < (size_t)ftabLen; i++) {
					int c = seq[len-dep-1-i];
					if(c > 3) {
						doFtab = false;
						break;
					}
				}
			}
			if(doFtab) {
				// Use ftab
				ebwt.ftabLoHi(seq, len - dep - ftabLen, false, top, bot);
				dep += (size_t)ftabLen;
			} else {
				// Use fchr
				int c = seq[len-dep-1];
				if(c < 4) {
					top = ebwt.fchr()[c];
					bot = ebwt.fchr()[c+1];
				}
				dep++;
			}
			if(bot <= top) {
				nedit++;
				if(nedit >= mineMax) {
					if(fw) { mineFw = nedit; } else { mineRc = nedit; }
					break;
				}
				continue;
			}
			INIT_LOCS(top, bot, tloc, bloc, ebwt);
			// Keep going
			while(dep < len) {
				int c = seq[len-dep-1];
				if(c > 3) {
					top = bot = 0;
				} else {
					if(bloc.valid()) {
						bwops_ += 2;
						top = ebwt.mapLF(tloc, c);
						bot = ebwt.mapLF(bloc, c);
					} else {
						bwops_++;
						top = ebwt.mapLF1(top, tloc, c);
						if(top == (index_t)OFF_MASK) {
							top = bot = 0;
						} else {
							bot = top+1;
						}
					}
				}
				if(bot <= top) {
					nedit++;
					if(nedit >= mineMax) {
						if(fw) { mineFw = nedit; } else { mineRc = nedit; }
						done = true;
					}
					break;
				}
				INIT_LOCS(top, bot, tloc, bloc, ebwt);
				dep++;
			}
			if(done) {
				break;
			}
			if(dep == len) {
				// Set the minimum # edits
				if(fw) { mineFw = nedit; } else { mineRc = nedit; }
				// Done
				if(nedit == 0 && bot > top) {
					if(repex) {
						// This is an exact hit
						int64_t score = len * sc.match();
						if(fw) {
							hits.addExactEeFw(top, bot, NULL, NULL, fw, score);
							assert(ebwt.contains(seq, NULL, NULL));
						} else {
							hits.addExactEeRc(top, bot, NULL, NULL, fw, score);
							assert(ebwt.contains(seq, NULL, NULL));
						}
					}
					nelt += (bot - top);
				}
				break;
			}
			dep++;
		}
	}
	return nelt;
}

/**
 * Search for end-to-end exact hit for read.  Return true iff one is found.
 */
template <typename index_t>
bool SeedAligner<index_t>::oneMmSearch(
									   const Ebwt<index_t>*  ebwtFw, // BWT index
									   const Ebwt<index_t>*  ebwtBw, // BWT' index
									   const Read&           read,   // read to align
									   const Scoring&        sc,     // scoring
									   int64_t               minsc,  // minimum score
									   bool                  nofw,   // don't align forward read
									   bool                  norc,   // don't align revcomp read
									   bool                  local,  // 1mm hits must be legal local alignments
									   bool                  repex,  // report 0mm hits?
									   bool                  rep1mm, // report 1mm hits?
									   SeedResults<index_t>& hits,   // holds all the seed hits (and exact hit)
									   SeedSearchMetrics&    met)    // metrics
{
	assert(!rep1mm || ebwtBw != NULL);
	const size_t len = read.length();
	int nceil = sc.nCeil.f<int>((double)len);
	size_t ns = read.ns();
	if(ns > 1) {
		// Can't align this with <= 1 mismatches
		return false;
	} else if(ns == 1 && !rep1mm) {
		// Can't align this with 0 mismatches
		return false;
	}
	assert_geq(len, 2);
	assert(!rep1mm || ebwtBw->eh().ftabChars() == ebwtFw->eh().ftabChars());
#ifndef NDEBUG
	if(ebwtBw != NULL) {
		for(int i = 0; i < 4; i++) {
			assert_eq(ebwtBw->fchr()[i], ebwtFw->fchr()[i]);
		}
	}
#endif
	size_t halfFw = len >> 1;
	size_t halfBw = len >> 1;
	if((len & 1) != 0) {
		halfBw++;
	}
	assert_geq(halfFw, 1);
	assert_geq(halfBw, 1);
	SideLocus<index_t> tloc, bloc;
	index_t t[4], b[4];   // dest BW ranges for BWT
	t[0] = t[1] = t[2] = t[3] = 0;
	b[0] = b[1] = b[2] = b[3] = 0;
	index_t tp[4], bp[4]; // dest BW ranges for BWT'
	tp[0] = tp[1] = tp[2] = tp[3] = 0;
	bp[0] = bp[1] = bp[2] = bp[3] = 0;
	index_t top = 0, bot = 0, topp = 0, botp = 0;
	// Align fw read / rc read
	bool results = false;
	for(int fwi = 0; fwi < 2; fwi++) {
		bool fw = (fwi == 0);
		if( fw && nofw) continue;
		if(!fw && norc) continue;
		// Align going right-to-left, left-to-right
		int lim = rep1mm ? 2 : 1;
		for(int ebwtfwi = 0; ebwtfwi < lim; ebwtfwi++) {
			bool ebwtfw = (ebwtfwi == 0);
			const Ebwt<index_t>* ebwt  = (ebwtfw ? ebwtFw : ebwtBw);
			const Ebwt<index_t>* ebwtp = (ebwtfw ? ebwtBw : ebwtFw);
			assert(rep1mm || ebwt->fw());
			const BTDnaString& seq =
			(fw ? (ebwtfw ? read.patFw : read.patFwRev) :
			 (ebwtfw ? read.patRc : read.patRcRev));
			assert(!seq.empty());
			const BTString& qual =
			(fw ? (ebwtfw ? read.qual    : read.qualRev) :
			 (ebwtfw ? read.qualRev : read.qual));
			int ftabLen = ebwt->eh().ftabChars();
			size_t nea = ebwtfw ? halfFw : halfBw;
			// Check if there's an N in the near portion
			bool skip = false;
			for(size_t dep = 0; dep < nea; dep++) {
				if(seq[len-dep-1] > 3) {
					skip = true;
					break;
				}
			}
			if(skip) {
				continue;
			}
			size_t dep = 0;
			// Align near half
			if(ftabLen > 1 && (size_t)ftabLen <= nea) {
				// Use ftab to jump partway into near half
				bool rev = !ebwtfw;
				ebwt->ftabLoHi(seq, len - ftabLen, rev, top, bot);
				if(rep1mm) {
					ebwtp->ftabLoHi(seq, len - ftabLen, rev, topp, botp);
					assert_eq(bot - top, botp - topp);
				}
				if(bot - top == 0) {
					continue;
				}
				int c = seq[len - ftabLen];
				t[c] = top; b[c] = bot;
				tp[c] = topp; bp[c] = botp;
				dep = ftabLen;
				// initialize tloc, bloc??
			} else {
				// Use fchr to jump in by 1 pos
				int c = seq[len-1];
				assert_range(0, 3, c);
				top = topp = tp[c] = ebwt->fchr()[c];
				bot = botp = bp[c] = ebwt->fchr()[c+1];
				if(bot - top == 0) {
					continue;
				}
				dep = 1;
				// initialize tloc, bloc??
			}
			INIT_LOCS(top, bot, tloc, bloc, *ebwt);
			assert(sanityPartial(ebwt, ebwtp, seq, len-dep, len, rep1mm, top, bot, topp, botp));
			bool do_continue = false;
			for(; dep < nea; dep++) {
				assert_lt(dep, len);
				int rdc = seq[len - dep - 1];
				tp[0] = tp[1] = tp[2] = tp[3] = topp;
				bp[0] = bp[1] = bp[2] = bp[3] = botp;
				if(bloc.valid()) {
					bwops_++;
					t[0] = t[1] = t[2] = t[3] = b[0] = b[1] = b[2] = b[3] = 0;
					ebwt->mapBiLFEx(tloc, bloc, t, b, tp, bp);
					SANITY_CHECK_4TUP(t, b, tp, bp);
					top = t[rdc]; bot = b[rdc];
					if(bot <= top) {
						do_continue = true;
						break;
					}
					topp = tp[rdc]; botp = bp[rdc];
					assert(!rep1mm || bot - top == botp - topp);
				} else {
					assert_eq(bot, top+1);
					assert(!rep1mm || botp == topp+1);
					bwops_++;
					top = ebwt->mapLF1(top, tloc, rdc);
					if(top == (index_t)OFF_MASK) {
						do_continue = true;
						break;
					}
					bot = top + 1;
					t[rdc] = top; b[rdc] = bot;
					tp[rdc] = topp; bp[rdc] = botp;
					assert(!rep1mm || b[rdc] - t[rdc] == bp[rdc] - tp[rdc]);
					// topp/botp stay the same
				}
				INIT_LOCS(top, bot, tloc, bloc, *ebwt);
				assert(sanityPartial(ebwt, ebwtp, seq, len - dep - 1, len, rep1mm, top, bot, topp, botp));
			}
			if(do_continue) {
				continue;
			}
			// Align far half
			for(; dep < len; dep++) {
				int rdc = seq[len-dep-1];
				int quc = qual[len-dep-1];
				if(rdc > 3 && nceil == 0) {
					break;
				}
				tp[0] = tp[1] = tp[2] = tp[3] = topp;
				bp[0] = bp[1] = bp[2] = bp[3] = botp;
				int clo = 0, chi = 3;
				bool match = true;
				if(bloc.valid()) {
					bwops_++;
					t[0] = t[1] = t[2] = t[3] = b[0] = b[1] = b[2] = b[3] = 0;
					ebwt->mapBiLFEx(tloc, bloc, t, b, tp, bp);
					SANITY_CHECK_4TUP(t, b, tp, bp);
					match = rdc < 4;
					top = t[rdc]; bot = b[rdc];
					topp = tp[rdc]; botp = bp[rdc];
				} else {
					assert_eq(bot, top+1);
					assert(!rep1mm || botp == topp+1);
					bwops_++;
					clo = ebwt->mapLF1(top, tloc);
					match = (clo == rdc);
					assert_range(-1, 3, clo);
					if(clo < 0) {
						break; // Hit the $
					} else {
						t[clo] = top;
						b[clo] = bot = top + 1;
					}
					bp[clo] = botp;
					tp[clo] = topp;
					assert(!rep1mm || bot - top == botp - topp);
					assert(!rep1mm || b[clo] - t[clo] == bp[clo] - tp[clo]);
					chi = clo;
				}
				//assert(sanityPartial(ebwt, ebwtp, seq, len - dep - 1, len, rep1mm, top, bot, topp, botp));
				if(rep1mm && (ns == 0 || rdc > 3)) {
					for(int j = clo; j <= chi; j++) {
						if(j == rdc || b[j] == t[j]) {
							// Either matches read or isn't a possibility
							continue;
						}
						// Potential mismatch - next, try
						size_t depm = dep + 1;
						index_t topm = t[j], botm = b[j];
						index_t topmp = tp[j], botmp = bp[j];
						assert_eq(botm - topm, botmp - topmp);
						index_t tm[4], bm[4];   // dest BW ranges for BWT
						tm[0] = t[0]; tm[1] = t[1];
						tm[2] = t[2]; tm[3] = t[3];
						bm[0] = b[0]; bm[1] = t[1];
						bm[2] = b[2]; bm[3] = t[3];
						index_t tmp[4], bmp[4]; // dest BW ranges for BWT'
						tmp[0] = tp[0]; tmp[1] = tp[1];
						tmp[2] = tp[2]; tmp[3] = tp[3];
						bmp[0] = bp[0]; bmp[1] = tp[1];
						bmp[2] = bp[2]; bmp[3] = tp[3];
						SideLocus<index_t> tlocm, blocm;
						INIT_LOCS(topm, botm, tlocm, blocm, *ebwt);
						for(; depm < len; depm++) {
							int rdcm = seq[len - depm - 1];
							tmp[0] = tmp[1] = tmp[2] = tmp[3] = topmp;
							bmp[0] = bmp[1] = bmp[2] = bmp[3] = botmp;
							if(blocm.valid()) {
								bwops_++;
								tm[0] = tm[1] = tm[2] = tm[3] =
								bm[0] = bm[1] = bm[2] = bm[3] = 0;
								ebwt->mapBiLFEx(tlocm, blocm, tm, bm, tmp, bmp);
								SANITY_CHECK_4TUP(tm, bm, tmp, bmp);
								topm = tm[rdcm]; botm = bm[rdcm];
								topmp = tmp[rdcm]; botmp = bmp[rdcm];
								if(botm <= topm) {
									break;
								}
							} else {
								assert_eq(botm, topm+1);
								assert_eq(botmp, topmp+1);
								bwops_++;
								topm = ebwt->mapLF1(topm, tlocm, rdcm);
								if(topm == (index_t)0xffffffff) {
									break;
								}
								botm = topm + 1;
								// topp/botp stay the same
							}
							INIT_LOCS(topm, botm, tlocm, blocm, *ebwt);
						}
						if(depm == len) {
							// Success; this is a 1MM hit
							size_t off5p = dep;  // offset from 5' end of read
							size_t offstr = dep; // offset into patFw/patRc
							if(fw == ebwtfw) {
								off5p = len - off5p - 1;
							}
							if(!ebwtfw) {
								offstr = len - offstr - 1;
							}
							Edit e((uint32_t)off5p, j, rdc, EDIT_TYPE_MM, false);
							results = true;
							int64_t score = (len - 1) * sc.match();
							// In --local mode, need to double-check that
							// end-to-end alignment doesn't violate  local
							// alignment principles.  Specifically, it
							// shouldn't to or below 0 anywhere in the middle.
							int pen = sc.score(rdc, (int)(1 << j), quc - 33);
							score += pen;
							bool valid = true;
							if(local) {
								int64_t locscore_fw = 0, locscore_bw = 0;
								for(size_t i = 0; i < len; i++) {
									if(i == dep) {
										if(locscore_fw + pen <= 0) {
											valid = false;
											break;
										}
										locscore_fw += pen;
									} else {
										locscore_fw += sc.match();
									}
									if(len-i-1 == dep) {
										if(locscore_bw + pen <= 0) {
											valid = false;
											break;
										}
										locscore_bw += pen;
									} else {
										locscore_bw += sc.match();
									}
								}
							}
							if(valid) {
								valid = score >= minsc;
							}
							if(valid) {
#ifndef NDEBUG
								BTDnaString& rf = tmprfdnastr_;
								rf.clear();
								edits_.clear();
								edits_.push_back(e);
								if(!fw) Edit::invertPoss(edits_, len, false);
								Edit::toRef(fw ? read.patFw : read.patRc, edits_, rf);
								if(!fw) Edit::invertPoss(edits_, len, false);
								assert_eq(len, rf.length());
								for(size_t i = 0; i < len; i++) {
									assert_lt((int)rf[i], 4);
								}
								ASSERT_ONLY(index_t toptmp = 0);
								ASSERT_ONLY(index_t bottmp = 0);
								assert(ebwtFw->contains(rf, &toptmp, &bottmp));
#endif
								index_t toprep = ebwtfw ? topm : topmp;
								index_t botrep = ebwtfw ? botm : botmp;
								assert_eq(toprep, toptmp);
								assert_eq(botrep, bottmp);
								hits.add1mmEe(toprep, botrep, &e, NULL, fw, score);
							}
						}
					}
				}
				if(bot > top && match) {
					assert_lt(rdc, 4);
					if(dep == len-1) {
						// Success; this is an exact hit
						if(ebwtfw && repex) {
							if(fw) {
								results = true;
								int64_t score = len * sc.match();
								hits.addExactEeFw(
												  ebwtfw ? top : topp,
												  ebwtfw ? bot : botp,
												  NULL, NULL, fw, score);
								assert(ebwtFw->contains(seq, NULL, NULL));
							} else {
								results = true;
								int64_t score = len * sc.match();
								hits.addExactEeRc(
												  ebwtfw ? top : topp,
												  ebwtfw ? bot : botp,
												  NULL, NULL, fw, score);
								assert(ebwtFw->contains(seq, NULL, NULL));
							}
						}
						break; // End of far loop
					} else {
						INIT_LOCS(top, bot, tloc, bloc, *ebwt);
						assert(sanityPartial(ebwt, ebwtp, seq, len - dep - 1, len, rep1mm, top, bot, topp, botp));
					}
				} else {
					break; // End of far loop
				}
			} // for(; dep < len; dep++)
		} // for(int ebwtfw = 0; ebwtfw < 2; ebwtfw++)
	} // for(int fw = 0; fw < 2; fw++)
	return results;
}

/**
 * Wrapper for initial invcation of searchSeed.
 */
template <typename index_t>
bool SeedAligner<index_t>::searchSeedBi() {
	return searchSeedBi(
						0, 0,
						0, 0, 0, 0,
						SideLocus<index_t>(), SideLocus<index_t>(),
						s_->cons[0], s_->cons[1], s_->cons[2], s_->overall,
						NULL);
}

/**
 * Get tloc, bloc ready for the next step.  If the new range is under
 * the ceiling.
 */
template <typename index_t>
inline void SeedAligner<index_t>::nextLocsBi(
											 SideLocus<index_t>& tloc, // top locus
											 SideLocus<index_t>& bloc, // bot locus
											 index_t topf,             // top in BWT
											 index_t botf,             // bot in BWT
											 index_t topb,             // top in BWT'
											 index_t botb,             // bot in BWT'
											 int step                  // step to get ready for
#if 0
											 , const SABWOffTrack* prevOt, // previous tracker
											 SABWOffTrack& ot            // current tracker
#endif
											 )
{
	assert_gt(botf, 0);
	assert(ebwtBw_ == NULL || botb > 0);
	assert_geq(step, 0); // next step can't be first one
	assert(ebwtBw_ == NULL || botf-topf == botb-topb);
	if(step == (int)s_->steps.size()) return; // no more steps!
	// Which direction are we going in next?
	if(s_->steps[step] > 0) {
		// Left to right; use BWT'
		if(botb - topb == 1) {
			// Already down to 1 row; just init top locus
			tloc.initFromRow(topb, ebwtBw_->eh(), ebwtBw_->ebwt());
			bloc.invalidate();
		} else {
			SideLocus<index_t>::initFromTopBot(
											   topb, botb, ebwtBw_->eh(), ebwtBw_->ebwt(), tloc, bloc);
			assert(bloc.valid());
		}
	} else {
		// Right to left; use BWT
		if(botf - topf == 1) {
			// Already down to 1 row; just init top locus
			tloc.initFromRow(topf, ebwtFw_->eh(), ebwtFw_->ebwt());
			bloc.invalidate();
		} else {
			SideLocus<index_t>::initFromTopBot(
											   topf, botf, ebwtFw_->eh(), ebwtFw_->ebwt(), tloc, bloc);
			assert(bloc.valid());
		}
	}
	// Check if we should update the tracker with this refinement
#if 0
	if(botf-topf <= BW_OFF_TRACK_CEIL) {
		if(ot.size() == 0 && prevOt != NULL && prevOt->size() > 0) {
			// Inherit state from the predecessor
			ot = *prevOt;
		}
		bool ltr = s_->steps[step-1] > 0;
		int adj = abs(s_->steps[step-1])-1;
		const Ebwt<index_t>* ebwt = ltr ? ebwtBw_ : ebwtFw_;
		ot.update(
				  ltr ? topb : topf,    // top
				  ltr ? botb : botf,    // bot
				  adj,                  // adj (to be subtracted from offset)
				  ebwt->offs(),         // offs array
				  ebwt->eh().offRate(), // offrate (sample = every 1 << offrate elts)
				  NULL                  // dead
				  );
		assert_gt(ot.size(), 0);
	}
#endif
	assert(botf - topf == 1 ||  bloc.valid());
	assert(botf - topf > 1  || !bloc.valid());
}

/**
 * Report a seed hit found by searchSeedBi(), but first try to extend it out in
 * either direction as far as possible without hitting any edits.  This will
 * allow us to prioritize the seed hits better later on.  Call reportHit() when
 * we're done, which actually adds the hit to the cache.  Returns result from
 * calling reportHit().
 */
template <typename index_t>
bool SeedAligner<index_t>::extendAndReportHit(
											  index_t topf,                      // top in BWT
											  index_t botf,                      // bot in BWT
											  index_t topb,                      // top in BWT'
											  index_t botb,                      // bot in BWT'
											  index_t len,                       // length of hit
											  DoublyLinkedList<Edit> *prevEdit)  // previous edit
{
	index_t nlex = 0, nrex = 0;
	index_t t[4], b[4];
	index_t tp[4], bp[4];
	SideLocus<index_t> tloc, bloc;
	if(off_ > 0) {
		const Ebwt<index_t> *ebwt = ebwtFw_;
		assert(ebwt != NULL);
		// Extend left using forward index
		const BTDnaString& seq = fw_ ? read_->patFw : read_->patRc;
		// See what we get by extending 
		index_t top = topf, bot = botf;
		t[0] = t[1] = t[2] = t[3] = 0;
		b[0] = b[1] = b[2] = b[3] = 0;
		tp[0] = tp[1] = tp[2] = tp[3] = topb;
		bp[0] = bp[1] = bp[2] = bp[3] = botb;
		SideLocus<index_t> tloc, bloc;
		INIT_LOCS(top, bot, tloc, bloc, *ebwt);
		for(size_t ii = off_; ii > 0; ii--) {
			size_t i = ii-1;
			// Get char from read
			int rdc = seq.get(i);
			// See what we get by extending 
			if(bloc.valid()) {
				bwops_++;
				t[0] = t[1] = t[2] = t[3] =
				b[0] = b[1] = b[2] = b[3] = 0;
				ebwt->mapBiLFEx(tloc, bloc, t, b, tp, bp);
				SANITY_CHECK_4TUP(t, b, tp, bp);
				int nonz = -1;
				bool abort = false;
				for(int j = 0; j < 4; j++) {
					if(b[i] > t[i]) {
						if(nonz >= 0) {
							abort = true;
							break;
						}
						nonz = j;
						top = t[i]; bot = b[i];
					}
				}
				if(abort || nonz != rdc) {
					break;
				}
			} else {
				assert_eq(bot, top+1);
				bwops_++;
				int c = ebwt->mapLF1(top, tloc);
				if(c != rdc) {
					break;
				}
				bot = top + 1;
			}
			if(++nlex == 255) {
				break;
			}
			INIT_LOCS(top, bot, tloc, bloc, *ebwt);
		}
	}
	size_t rdlen = read_->length();
	size_t nright = rdlen - off_ - len;
	if(nright > 0 && ebwtBw_ != NULL) {
		const Ebwt<index_t> *ebwt = ebwtBw_;
		assert(ebwt != NULL);
		// Extend right using backward index
		const BTDnaString& seq = fw_ ? read_->patFw : read_->patRc;
		// See what we get by extending 
		index_t top = topb, bot = botb;
		t[0] = t[1] = t[2] = t[3] = 0;
		b[0] = b[1] = b[2] = b[3] = 0;
		tp[0] = tp[1] = tp[2] = tp[3] = topb;
		bp[0] = bp[1] = bp[2] = bp[3] = botb;
		INIT_LOCS(top, bot, tloc, bloc, *ebwt);
		for(size_t i = off_ + len; i < rdlen; i++) {
			// Get char from read
			int rdc = seq.get(i);
			// See what we get by extending 
			if(bloc.valid()) {
				bwops_++;
				t[0] = t[1] = t[2] = t[3] =
				b[0] = b[1] = b[2] = b[3] = 0;
				ebwt->mapBiLFEx(tloc, bloc, t, b, tp, bp);
				SANITY_CHECK_4TUP(t, b, tp, bp);
				int nonz = -1;
				bool abort = false;
				for(int j = 0; j < 4; j++) {
					if(b[i] > t[i]) {
						if(nonz >= 0) {
							abort = true;
							break;
						}
						nonz = j;
						top = t[i]; bot = b[i];
					}
				}
				if(abort || nonz != rdc) {
					break;
				}
			} else {
				assert_eq(bot, top+1);
				bwops_++;
				int c = ebwt->mapLF1(top, tloc);
				if(c != rdc) {
					break;
				}
				bot = top + 1;
			}
			if(++nrex == 255) {
				break;
			}
			INIT_LOCS(top, bot, tloc, bloc, *ebwt);
		}
	}
	assert_lt(nlex, rdlen);
	assert_leq(nlex, off_);
	assert_lt(nrex, rdlen);
	return reportHit(topf, botf, topb, botb, len, prevEdit);
}

/**
 * Report a seed hit found by searchSeedBi() by adding it to the cache.  Return
 * false if the hit could not be reported because of, e.g., cache exhaustion.
 */
template <typename index_t>
bool SeedAligner<index_t>::reportHit(
									 index_t topf,                      // top in BWT
									 index_t botf,                      // bot in BWT
									 index_t topb,                      // top in BWT'
									 index_t botb,                      // bot in BWT'
									 index_t len,                       // length of hit
									 DoublyLinkedList<Edit> *prevEdit)  // previous edit
{
	// Add information about the seed hit to AlignmentCache.  This
	// information eventually makes its way back to the SeedResults
	// object when we call finishAlign(...).
	BTDnaString& rf = tmprfdnastr_;
	rf.clear();
	edits_.clear();
	if(prevEdit != NULL) {
		prevEdit->toList(edits_);
		Edit::sort(edits_);
		assert(Edit::repOk(edits_, *seq_));
		Edit::toRef(*seq_, edits_, rf);
	} else {
		rf = *seq_;
	}
	// Sanity check: shouldn't add the same hit twice.  If this
	// happens, it may be because our zone Constraints are not set up
	// properly and erroneously return true from acceptable() when they
	// should return false in some cases.
	assert_eq(hits_.size(), ca_->curNumRanges());
	assert(hits_.insert(rf));
	if(!ca_->addOnTheFly(rf, topf, botf, topb, botb)) {
		return false;
	}
	assert_eq(hits_.size(), ca_->curNumRanges());
#ifndef NDEBUG
	// Sanity check that the topf/botf and topb/botb ranges really
	// correspond to the reference sequence aligned to
	{
		BTDnaString rfr;
		index_t tpf, btf, tpb, btb;
		tpf = btf = tpb = btb = 0;
		assert(ebwtFw_->contains(rf, &tpf, &btf));
		if(ebwtBw_ != NULL) {
			rfr = rf;
			rfr.reverse();
			assert(ebwtBw_->contains(rfr, &tpb, &btb));
			assert_eq(tpf, topf);
			assert_eq(btf, botf);
			assert_eq(tpb, topb);
			assert_eq(btb, botb);
		}
	}
#endif
	return true;
}

/**
 * Given a seed, search.  Assumes zone 0 = no backtracking.
 *
 * Return a list of Seed hits.
 * 1. Edits
 * 2. Bidirectional BWT range(s) on either end
 */
template <typename index_t>
bool SeedAligner<index_t>::searchSeedBi(
										int step,                // depth into steps_[] array
										int depth,               // recursion depth
										index_t topf,            // top in BWT
										index_t botf,            // bot in BWT
										index_t topb,            // top in BWT'
										index_t botb,            // bot in BWT'
										SideLocus<index_t> tloc, // locus for top (perhaps unititialized)
										SideLocus<index_t> bloc, // locus for bot (perhaps unititialized)
										Constraint c0,           // constraints to enforce in seed zone 0
										Constraint c1,           // constraints to enforce in seed zone 1
										Constraint c2,           // constraints to enforce in seed zone 2
										Constraint overall,      // overall constraints to enforce
										DoublyLinkedList<Edit> *prevEdit  // previous edit
#if 0
										, const SABWOffTrack* prevOt // prev off tracker (if tracking started)
#endif
										)
{
	assert(s_ != NULL);
	const InstantiatedSeed& s = *s_;
	assert_gt(s.steps.size(), 0);
	assert(ebwtBw_ == NULL || ebwtBw_->eh().ftabChars() == ebwtFw_->eh().ftabChars());
#ifndef NDEBUG
	for(int i = 0; i < 4; i++) {
		assert(ebwtBw_ == NULL || ebwtBw_->fchr()[i] == ebwtFw_->fchr()[i]);
	}
#endif
	if(step == (int)s.steps.size()) {
		// Finished aligning seed
		assert(c0.acceptable());
		assert(c1.acceptable());
		assert(c2.acceptable());
		if(!reportHit(topf, botf, topb, botb, seq_->length(), prevEdit)) {
			return false; // Memory exhausted
		}
		return true;
	}
#ifndef NDEBUG
	if(depth > 0) {
		assert(botf - topf == 1 ||  bloc.valid());
		assert(botf - topf > 1  || !bloc.valid());
	}
#endif
	int off;
	index_t tp[4], bp[4]; // dest BW ranges for "prime" index
	if(step == 0) {
		// Just starting
		assert(prevEdit == NULL);
		assert(!tloc.valid());
		assert(!bloc.valid());
		off = s.steps[0];
		bool ltr = off > 0;
		off = abs(off)-1;
		// Check whether/how far we can jump using ftab or fchr
		int ftabLen = ebwtFw_->eh().ftabChars();
		if(ftabLen > 1 && ftabLen <= s.maxjump) {
			if(!ltr) {
				assert_geq(off+1, ftabLen-1);
				off = off - ftabLen + 1;
			}
			ebwtFw_->ftabLoHi(*seq_, off, false, topf, botf);
#ifdef NDEBUG
			if(botf - topf == 0) return true;
#endif
#ifdef NDEBUG
			if(ebwtBw_ != NULL) {
				topb = ebwtBw_->ftabHi(*seq_, off);
				botb = topb + (botf-topf);
			}
#else
			if(ebwtBw_ != NULL) {
				ebwtBw_->ftabLoHi(*seq_, off, false, topb, botb);
				assert_eq(botf-topf, botb-topb);
			}
			if(botf - topf == 0) return true;
#endif
			step += ftabLen;
		} else if(s.maxjump > 0) {
			// Use fchr
			int c = (*seq_)[off];
			assert_range(0, 3, c);
			topf = topb = ebwtFw_->fchr()[c];
			botf = botb = ebwtFw_->fchr()[c+1];
			if(botf - topf == 0) return true;
			step++;
		} else {
			assert_eq(0, s.maxjump);
			topf = topb = 0;
			botf = botb = ebwtFw_->fchr()[4];
		}
		if(step == (int)s.steps.size()) {
			// Finished aligning seed
			assert(c0.acceptable());
			assert(c1.acceptable());
			assert(c2.acceptable());
			if(!reportHit(topf, botf, topb, botb, seq_->length(), prevEdit)) {
				return false; // Memory exhausted
			}
			return true;
		}
		nextLocsBi(tloc, bloc, topf, botf, topb, botb, step);
		assert(tloc.valid());
	} else assert(prevEdit != NULL);
	assert(tloc.valid());
	assert(botf - topf == 1 ||  bloc.valid());
	assert(botf - topf > 1  || !bloc.valid());
	assert_geq(step, 0);
	index_t t[4], b[4]; // dest BW ranges
	Constraint* zones[3] = { &c0, &c1, &c2 };
	ASSERT_ONLY(index_t lasttot = botf - topf);
	for(int i = step; i < (int)s.steps.size(); i++) {
		assert_gt(botf, topf);
		assert(botf - topf == 1 ||  bloc.valid());
		assert(botf - topf > 1  || !bloc.valid());
		assert(ebwtBw_ == NULL || botf-topf == botb-topb);
		assert(tloc.valid());
		off = s.steps[i];
		bool ltr = off > 0;
		const Ebwt<index_t>* ebwt = ltr ? ebwtBw_ : ebwtFw_;
		assert(ebwt != NULL);
		if(ltr) {
			tp[0] = tp[1] = tp[2] = tp[3] = topf;
			bp[0] = bp[1] = bp[2] = bp[3] = botf;
		} else {
			tp[0] = tp[1] = tp[2] = tp[3] = topb;
			bp[0] = bp[1] = bp[2] = bp[3] = botb;
		}
		t[0] = t[1] = t[2] = t[3] = b[0] = b[1] = b[2] = b[3] = 0;
		if(bloc.valid()) {
			// Range delimited by tloc/bloc has size >1.  If size == 1,
			// we use a simpler query (see if(!bloc.valid()) blocks below)
			bwops_++;
			ebwt->mapBiLFEx(tloc, bloc, t, b, tp, bp);
			ASSERT_ONLY(index_t tot = (b[0]-t[0])+(b[1]-t[1])+(b[2]-t[2])+(b[3]-t[3]));
			ASSERT_ONLY(index_t totp = (bp[0]-tp[0])+(bp[1]-tp[1])+(bp[2]-tp[2])+(bp[3]-tp[3]));
			assert_eq(tot, totp);
			assert_leq(tot, lasttot);
			ASSERT_ONLY(lasttot = tot);
		}
		index_t *tf = ltr ? tp : t, *tb = ltr ? t : tp;
		index_t *bf = ltr ? bp : b, *bb = ltr ? b : bp;
		off = abs(off)-1;
		//
		bool leaveZone = s.zones[i].first < 0;
		//bool leaveZoneIns = zones_[i].second < 0;
		Constraint& cons    = *zones[abs(s.zones[i].first)];
		Constraint& insCons = *zones[abs(s.zones[i].second)];
		int c = (*seq_)[off];  assert_range(0, 4, c);
		int q = (*qual_)[off];
		// Is it legal for us to advance on characters other than 'c'?
		if(!(cons.mustMatch() && !overall.mustMatch()) || c == 4) {
			// There may be legal edits
			bool bail = false;
			if(!bloc.valid()) {
				// Range delimited by tloc/bloc has size 1
				index_t ntop = ltr ? topb : topf;
				bwops_++;
				int cc = ebwt->mapLF1(ntop, tloc);
				assert_range(-1, 3, cc);
				if(cc < 0) bail = true;
				else { t[cc] = ntop; b[cc] = ntop+1; }
			}
			if(!bail) {
				if((cons.canMismatch(q, *sc_) && overall.canMismatch(q, *sc_)) || c == 4) {
					Constraint oldCons = cons, oldOvCons = overall;
					SideLocus<index_t> oldTloc = tloc, oldBloc = bloc;
					if(c != 4) {
						cons.chargeMismatch(q, *sc_);
						overall.chargeMismatch(q, *sc_);
					}
					// Can leave the zone as-is
					if(!leaveZone || (cons.acceptable() && overall.acceptable())) {
						for(int j = 0; j < 4; j++) {
							if(j == c || b[j] == t[j]) continue;
							// Potential mismatch
							nextLocsBi(tloc, bloc, tf[j], bf[j], tb[j], bb[j], i+1);
							int loff = off;
							if(!ltr) loff = (int)(s.steps.size() - loff - 1);
							assert(prevEdit == NULL || prevEdit->next == NULL);
							Edit edit(off, j, c, EDIT_TYPE_MM, false);
							DoublyLinkedList<Edit> editl;
							editl.payload = edit;
							if(prevEdit != NULL) {
								prevEdit->next = &editl;
								editl.prev = prevEdit;
							}
							assert(editl.next == NULL);
							bwedits_++;
							if(!searchSeedBi(
											 i+1,     // depth into steps_[] array
											 depth+1, // recursion depth
											 tf[j],   // top in BWT
											 bf[j],   // bot in BWT
											 tb[j],   // top in BWT'
											 bb[j],   // bot in BWT'
											 tloc,    // locus for top (perhaps unititialized)
											 bloc,    // locus for bot (perhaps unititialized)
											 c0,      // constraints to enforce in seed zone 0
											 c1,      // constraints to enforce in seed zone 1
											 c2,      // constraints to enforce in seed zone 2
											 overall, // overall constraints to enforce
											 &editl))  // latest edit
							{
								return false;
							}
							if(prevEdit != NULL) prevEdit->next = NULL;
						}
					} else {
						// Not enough edits to make this path
						// non-redundant with other seeds
					}
					cons = oldCons;
					overall = oldOvCons;
					tloc = oldTloc;
					bloc = oldBloc;
				}
				if(cons.canGap() && overall.canGap()) {
					throw 1; // TODO
					int delEx = 0;
					if(cons.canDelete(delEx, *sc_) && overall.canDelete(delEx, *sc_)) {
						// Try delete
					}
					int insEx = 0;
					if(insCons.canInsert(insEx, *sc_) && overall.canInsert(insEx, *sc_)) {
						// Try insert
					}
				}
			} // if(!bail)
		}
		if(c == 4) {
			return true; // couldn't handle the N
		}
		if(leaveZone && (!cons.acceptable() || !overall.acceptable())) {
			// Not enough edits to make this path non-redundant with
			// other seeds
			return true;
		}
		if(!bloc.valid()) {
			assert(ebwtBw_ == NULL || bp[c] == tp[c]+1);
			// Range delimited by tloc/bloc has size 1
			index_t top = ltr ? topb : topf;
			bwops_++;
			t[c] = ebwt->mapLF1(top, tloc, c);
			if(t[c] == (index_t)OFF_MASK) {
				return true;
			}
			assert_geq(t[c], ebwt->fchr()[c]);
			assert_lt(t[c],  ebwt->fchr()[c+1]);
			b[c] = t[c]+1;
			assert_gt(b[c], 0);
		}
		assert(ebwtBw_ == NULL || bf[c]-tf[c] == bb[c]-tb[c]);
		assert_leq(bf[c]-tf[c], lasttot);
		ASSERT_ONLY(lasttot = bf[c]-tf[c]);
		if(b[c] == t[c]) {
			return true;
		}
		topf = tf[c]; botf = bf[c];
		topb = tb[c]; botb = bb[c];
		if(i+1 == (int)s.steps.size()) {
			// Finished aligning seed
			assert(c0.acceptable());
			assert(c1.acceptable());
			assert(c2.acceptable());
			if(!reportHit(topf, botf, topb, botb, seq_->length(), prevEdit)) {
				return false; // Memory exhausted
			}
			return true;
		}
		nextLocsBi(tloc, bloc, tf[c], bf[c], tb[c], bb[c], i+1);
	}
	return true;
}

#endif /*ALIGNER_SEED_H_*/
