# Supplementary material for: Centrifuge: rapid and sensitive classification of metagenomic sequences
Source: Genome Res. 2016 Dec;26(12):1721–9. doi: 10.1101/gr.210641.116 (PMC5131823; doi:10.1101/gr.210641.116)
Supplement: Supplemental Material [file supp_gr.210641.116_Supplemental_Data_S1.zip › centrifuge-centrifuge-genome-research/AUTHORS]

Ben Langmead <langmea@cs.jhu.edu> wrote Bowtie 2, which is based partially on
Bowtie.  Bowtie was written by Ben Langmead and Cole Trapnell.

  Bowtie & Bowtie 2:  http://bowtie-bio.sf.net

A DLL from the pthreads for Win32 library is distributed with the Win32 version
of Bowtie 2.  The pthreads for Win32 library and the GnuWin32 package have many
contributors (see their respective web sites).

  pthreads for Win32: http://sourceware.org/pthreads-win32
  GnuWin32:           http://gnuwin32.sf.net

The ForkManager.pm perl module is used in Bowtie 2's random testing framework,
and is included as scripts/sim/contrib/ForkManager.pm.  ForkManager.pm is
written by dLux (Szabo, Balazs), with contributions by others.  See the perldoc
in ForkManager.pm for the complete list.

The file ls.h includes an implementation of the Larsson-Sadakane suffix sorting
algorithm.  The implementation is by N. Jesper Larsson and was adapted somewhat
for use in Bowtie 2.

TinyThreads is a portable thread implementation with a fairly compatible subset 
of C++11 thread management classes written by Marcus Geelnard. For more info
check http://tinythreadpp.bitsnbites.eu/ 

Various users have kindly supplied patches, bug reports and feature requests
over the years.  Many, many thanks go to them.

September 2011
