# Supplementary material for: Centrifuge: rapid and sensitive classification of metagenomic sequences
Source: Genome Res. 2016 Dec;26(12):1721–9. doi: 10.1101/gr.210641.116 (PMC5131823; doi:10.1101/gr.210641.116)
Supplement: Supplemental Material [file supp_gr.210641.116_Supplemental_Data_S1.zip › centrifuge-centrifuge-genome-research/centrifuge-download]

#!/bin/bash

set -eu -o pipefail

exists() {
  command -v "$1" >/dev/null 2>&1
}

if hash wget 2>/dev/null; then
	DL_PROG="wget -N --reject=index.html -qO"
else 
	DL_PROG="curl -s -o"
fi
export DL_PROG

cut_after_first_space_or_second_pipe() {
	grep '^>' | sed 's/ .*//' | sed 's/\([^|]*|[^|]*\).*/\1/'
}
export -f cut_after_first_space_or_second_pipe

map_headers_to_taxid() {
	grep '^>' | cut_after_first_space_or_second_pipe | sed -e "s/^>//" -e  "s/\$/	$1/"
}
export -f map_headers_to_taxid


#########################################################
## Functions

function download_n_process() {
    IFS=$'\t' read -r TAXID FILEPATH <<< "$1"

    NAME=`basename $FILEPATH .gz`
    $DL_PROG "$LIBDIR/$DOMAIN/$NAME.gz" "$FILEPATH" || { printf "\nError downloading $FILEPATH!\n" >&2 && exit 1; }
    [[ -f "$LIBDIR/$DOMAIN/$NAME.gz" ]] || return;
    gunzip "$LIBDIR/$DOMAIN/$NAME.gz" ||{ printf "\nError gunzipping $LIBDIR/$DOMAIN/$NAME.gz [ downloaded from $FILEPATH ]!\n" >&2 &&  exit 255; }

	
    if [[ "$CHANGE_HEADER" == "1" ]]; then
        sed -i "s/^>/>kraken:taxid|$TAXID /" $LIBDIR/$DOMAIN/$NAME
	fi

	if [[ "$FILTER_UNPLACED" == "1" ]]; then
        echo TODO 2>&1
		##sed -n '1,/^>.*unplaced/p; /'
	fi

	## Output sequenceID to taxonomy ID map to STDOUT
	cat $LIBDIR/$DOMAIN/$NAME | map_headers_to_taxid $TAXID

    if [[ "$DO_DUST" == "1" ]]; then
      ## TODO: Consider hard-masking only low-complexity stretches with 10 or more bps
      dustmasker -infmt fasta -in $LIBDIR/$DOMAIN/$NAME -level 20 -outfmt fasta | sed '/^>/! s/[^AGCT]/N/g' > $LIBDIR/$DOMAIN/${NAME%.fna}_dustmasked.fna
      rm $LIBDIR/$DOMAIN/$NAME
    fi
    echo done
}
export -f download_n_process

ceol=`tput el` # terminfo clr_eol

function count {
   typeset C=0
   while read L; do
      if [[ "$L" == "done" ]]; then
        C=$(( C + 1 ))
        _progress=$(( (${C}*100/${1}*100)/100 ))
        _done=$(( (${_progress}*4)/10 ))
        _left=$(( 40-$_done ))
        # Build progressbar string lengths
        _done=$(printf "%${_done}s")
        _left=$(printf "%${_left}s")

        printf "\rProgress : [${_done// /#}${_left// /-}] ${_progress}%% $C/$1"  1>&2
      else
        echo "$L"
      fi
   done
}

function check_or_mkdir_no_fail {
    #echo -n "Creating $1 ... " >&2
    if [[ -d $1 && ! -n `find $1 -prune -empty -type d` ]]; then
        echo "Directory exists already! Continuing" >&2
        return `true`
    else 
        #echo "Done" >&2
        mkdir -p $1
        return `true`
    fi
}

function c_echo() {
        printf "\033[34m$*\033[0m\n"
}


## Check if GNU parallel exists
command -v parallel >/dev/null 2>&1 && PARALLEL=1 || PARALLEL=0


ALL_GENOMES="bacteria viral archaea fungi protozoa invertebrate plant vertebrate_mammalian vertebrate_other"
ALL_DATABASES="refseq genbank taxonomy contaminants"
ALL_ASSEMBLY_LEVELS="Complete\ Genome Chromosome Scaffold Contig"

## Option parsing
DATABASE="refseq"
ASSEMBLY_LEVEL="Complete Genome"
REFSEQ_CATEGORY=""
TAXID=""
DOWNLOAD_GI_MAP=0

BASE_DIR="."
N_PROC=1
CHANGE_HEADER=0
DOWNLOAD_RNA=0
DO_DUST=0
FILTER_UNPLACED=0

USAGE="
`basename $0` [<options>] <database>

ARGUMENT
 <database>        One of refseq, genbank, contaminants or taxonomy:
                     - use refseq or genbank for genomic sequences,
                     - contaminants gets contaminant sequences from UniVec and EmVec,
                     - taxonomy for taxonomy mappings.

COMMON OPTIONS
 -o <directory>         Folder to which the files are downloaded. Default: '$BASE_DIR'.
 -P <# of threads>      Number of processes when downloading (uses xargs). Default: '$N_PROC'

WHEN USING database refseq OR genbank:
 -d <domain>            What domain to download. One or more of ${ALL_GENOMES// /, } (comma separated).
 -a <assembly level>    Only download genomes with the specified assembly level. Default: '$ASSEMBLY_LEVEL'.
 -c <refseq category>   Only download genomes in the specified refseq category. Default: any.
 -t <taxids>            Only download the specified taxonomy IDs, comma separated. Default: any.
 -r                     Download RNA sequences, too.
 -u                     Filter unplaced sequences.
 -m                     Mask low-complexity regions using dustmasker. Default: off.
 -l                     Modify header to include taxonomy ID. Default: off.
 -g                     Download GI map.
"

# arguments: $OPTFIND (current index), $OPTARG (argument for option), $OPTERR (bash-specific)
while getopts "o:P:d:a:c:t:urlmg" OPT "$@"; do
    case $OPT in
        o) BASE_DIR="$OPTARG" ;;
        P) N_PROC="$OPTARG" ;;
        d) DOMAINS=${OPTARG//,/ } ;;
        a) ASSEMBLY_LEVEL="$OPTARG" ;;
        c) REFSEQ_CATEGORY="$OPTARG" ;;
        t) TAXID="$OPTARG" ;;
        r) DOWNLOAD_RNA=1 ;;
		u) FILTER_UNPLACED=1 ;;
        m) DO_DUST=1 ;;
        l) CHANGE_HEADER=1 ;;
        g) DOWNLOAD_GI_MAP=1 ;;
        \?) echo "Invalid option: -$OPTARG" >&2 
            exit 1 
        ;;
        :) echo "Option -$OPTARG requires an argument." >&2
           exit 1
        ;;
    esac
done
shift $((OPTIND-1))

[[ $# -eq 1 ]] || { printf "$USAGE" >&2 && exit 1; };
DATABASE=$1

#### TAXONOMY DOWNLOAD
FTP="ftp://ftp.ncbi.nih.gov"
if [[ "$DATABASE" == "taxonomy" ]]; then 
  echo "Downloading NCBI taxonomy ... " >&2
  if check_or_mkdir_no_fail "$BASE_DIR"; then
    cd "$BASE_DIR" > /dev/null
    if [[ "$DOWNLOAD_GI_MAP" == "1" ]]; then
        $DL_PROG gi_taxid_nucl.dmp.gz $FTP/pub/taxonomy/gi_taxid_nucl.dmp.gz
        gunzip -c gi_taxid_nucl.dmp.gz | sed 's/^/gi|/' > gi_taxid_nucl.map
	else
        $DL_PROG taxdump.tar.gz $FTP/pub/taxonomy/taxdump.tar.gz
        tar -zxvf taxdump.tar.gz nodes.dmp
        tar -zxvf taxdump.tar.gz names.dmp
        rm taxdump.tar.gz
    fi
    cd - > /dev/null
  fi
  exit 0
fi

dat_to_fna() {
	grep -E '^DE|^ ' | awk '/^DE/ { sub(/DE */,">"); gsub(/[ |]/,"_") }; { print }' | awk '/^ / { gsub(/ /,""); sub(/[0-9]*$/,"") }; { print }' 
}

#### CONTAMINANT SEQ DOWNLOAD
if [[ "$DATABASE" == "contaminants" ]]; then 
  echo "Downloading contaminant databases ... " >&2
  CONTAMINANT_TAXID=32630
  CONTAMINANT_DIR="$BASE_DIR/contaminants"
  if check_or_mkdir_no_fail "$CONTAMINANT_DIR"; then
    cd "$CONTAMINANT_DIR" > /dev/null

    # download UniVec and EmVec database
    $DL_PROG UniVec.fna ftp://ftp.ncbi.nlm.nih.gov/pub/UniVec/UniVec
    $DL_PROG emvec.dat.gz ftp://ftp.ebi.ac.uk/pub/databases/emvec/emvec.dat.gz
    gunzip -c emvec.dat.gz | dat_to_fna > EmVec.fna
 
    if [[ "$CHANGE_HEADER" == "1" ]]; then
        sed -i "s/^>/>taxid|$CONTAMINANT_TAXID /" UniVec.fna
        sed -i "s/^>/>taxid|$CONTAMINANT_TAXID /" EmVec.fna
    else 
	cat UniVec.fna | map_headers_to_taxid $CONTAMINANT_TAXID
	cat EmVec.fna | map_headers_to_taxid $CONTAMINANT_TAXID
    fi

   #sed ':a $!N; s/^>.*\n>/>/; P; D' Contaminants/emvec.fa  > Contaminants/emvec.fa
    rm emvec.dat.gz

    cd - > /dev/null
	exit 0;
  fi
fi


#### REFSEQ/GENBANK DOWNLOAD

export LIBDIR="$BASE_DIR"
export DO_DUST="$DO_DUST"
export CHANGE_HEADER="$CHANGE_HEADER"

## Fields in the assembly_summary.txt file
REFSEQ_CAT_FIELD=5
TAXID_FIELD=6
SPECIES_TAXID_FIELD=7
VERSION_STATUS_FIELD=11
ASSEMBLY_LEVEL_FIELD=12
FTP_PATH_FIELD=20

AWK_QUERY="\$$ASSEMBLY_LEVEL_FIELD==\"$ASSEMBLY_LEVEL\" && \$$VERSION_STATUS_FIELD==\"latest\""
[[ "$REFSEQ_CATEGORY" != "" ]] && AWK_QUERY="$AWK_QUERY && \$$REFSEQ_CAT_FIELD==\"$REFSEQ_CATEGORY\""

TAXID=${TAXID//,/|}
[[ "$TAXID" != "" ]] && AWK_QUERY="$AWK_QUERY && match(\$$TAXID_FIELD,\"^($TAXID)\$\")"

#echo "$AWK_QUERY" >&2

#echo "Downloading genomes for $DOMAINS at assembly level $ASSEMBLY_LEVEL" >&2
if exists wget; then
	wget -qO- --no-remove-listing ftp://ftp.ncbi.nlm.nih.gov/genomes/$DATABASE/ > /dev/null
else
	curl -s ftp://ftp.ncbi.nlm.nih.gov/genomes/$DATABASE/ > .listing
fi

if [[ "$CHANGE_HEADER" == "1" ]]; then
    echo "Modifying header to include taxonomy ID" >&2
fi


for DOMAIN in $DOMAINS; do
    if [[ ! `grep " $DOMAIN" .listing` ]]; then
        c_echo "$DOMAIN is not a valid domain - use one of the following:" >&2
        grep '^d' .listing  | sed 's/.* //'
        exit 1
    fi
    
    #if [[ "$CHANGE_HEADER" != "1" ]]; then
        #echo "Writing taxonomy ID to sequence ID map to STDOUT" >&2
        #[[ -f "$LIBDIR/$DOMAIN.map" ]] && rm "$LIBDIR/$DOMAIN.map"
    #fi

    export DOMAIN=$DOMAIN
    check_or_mkdir_no_fail $LIBDIR/$DOMAIN

    FULL_ASSEMBLY_SUMMARY_FILE="$LIBDIR/$DOMAIN/assembly_summary.txt"
    ASSEMBLY_SUMMARY_FILE="$LIBDIR/$DOMAIN/assembly_summary_filtered.txt"

    #echo "Downloading and filtering the assembly_summary.txt file ..." >&2
    $DL_PROG "$FULL_ASSEMBLY_SUMMARY_FILE" ftp://ftp.ncbi.nlm.nih.gov/genomes/$DATABASE/$DOMAIN/assembly_summary.txt > "$FULL_ASSEMBLY_SUMMARY_FILE"
    awk -F "\t" "BEGIN {OFS=\"\t\"} $AWK_QUERY" "$FULL_ASSEMBLY_SUMMARY_FILE" > "$ASSEMBLY_SUMMARY_FILE"

    N_EXPECTED=`cat "$ASSEMBLY_SUMMARY_FILE" | wc -l`
    [[ $N_EXPECTED -gt 0 ]] || { echo "Domain $DOMAIN has no genomes with specified filter." >&2; exit 1; }
    echo "Downloading $N_EXPECTED $DOMAIN genomes at assembly level $ASSEMBLY_LEVEL ... (will take a while)" >&2
    cut -f "$TAXID_FIELD,$FTP_PATH_FIELD" "$ASSEMBLY_SUMMARY_FILE" | sed 's#\([^/]*\)$#\1/\1_genomic.fna.gz#' |\
       tr '\n' '\0' | xargs -0 -n1 -P $N_PROC bash -c 'download_n_process "$@"' _ | count $N_EXPECTED
    echo >&2

    if [[ "$DOWNLOAD_RNA" == "1" && ! `echo $DOMAIN | egrep 'bacteria|viral|archaea'` ]]; then
    	echo "Downloadinging rna sequence files" >&2
        cut -f $TAXID_FIELD,$FTP_PATH_FIELD  "$ASSEMBLY_SUMMARY_FILE"| sed 's#\([^/]*\)$#\1/\1_rna.fna.gz#' |\
            tr '\n' '\0' | xargs -0 -n1 -P $N_PROC bash -c 'download_n_process "$@"' _ | count $N_EXPECTED
        echo >&2
    fi
done
