# Supplementary material for: Centrifuge: rapid and sensitive classification of metagenomic sequences
Source: Genome Res. 2016 Dec;26(12):1721–9. doi: 10.1101/gr.210641.116 (PMC5131823; doi:10.1101/gr.210641.116)
Supplement: Supplemental Material [file supp_gr.210641.116_Supplemental_Data_S1.zip › centrifuge-centrifuge-genome-research/centrifuge-inspect]

#!/usr/bin/env python

"""
 Copyright 2014, Daehwan Kim <infphilo@gmail.com>

 This file is part of Centrifuge, which is copied and modified from bowtie2-inspect in the Bowtie2 package.

 Centrifuge is free software: you can redistribute it and/or modify
 it under the terms of the GNU General Public License as published by
 the Free Software Foundation, either version 3 of the License, or
 (at your option) any later version.

 Centrifuge is distributed in the hope that it will be useful,
 but WITHOUT ANY WARRANTY; without even the implied warranty of
 MERCHANTABILITY or FITNESS FOR A PARTICULAR PURPOSE.  See the
 GNU General Public License for more details.

 You should have received a copy of the GNU General Public License
 along with Centrifuge.  If not, see <http://www.gnu.org/licenses/>.
"""


import os
import imp
import inspect
import logging


def main():
    logging.basicConfig(level=logging.ERROR,
                        format='%(levelname)s: %(message)s'
                        )
    inspect_bin_name      = "centrifuge-inspect"
    curr_script           = os.path.realpath(inspect.getsourcefile(main))
    ex_path               = os.path.dirname(curr_script)
    inspect_bin_spec      = os.path.join(ex_path, "centrifuge-inspect-bin")
    bld                   = imp.load_source('centrifuge-build', os.path.join(ex_path,'centrifuge-build'))
    options,arguments     = bld.build_args()

    if '--verbose' in options:
        logging.getLogger().setLevel(logging.INFO)
        
    if '--debug' in options:
        inspect_bin_spec += '-debug'
    
    arguments[0] = inspect_bin_name
    arguments.insert(1, 'basic-0')
    arguments.insert(1, '--wrapper')
    logging.info('Command: %s %s' %  (inspect_bin_spec,' '.join(arguments[1:])))
    os.execv(inspect_bin_spec, arguments)        
        
        
if __name__ == "__main__":
    main()
