# Supplementary material for: Centrifuge: rapid and sensitive classification of metagenomic sequences
Source: Genome Res. 2016 Dec;26(12):1721–9. doi: 10.1101/gr.210641.116 (PMC5131823; doi:10.1101/gr.210641.116)
Supplement: Supplemental Material [file supp_gr.210641.116_Supplemental_Data_S1.zip › centrifuge-centrifuge-genome-research/centrifuge-RemoveEmptySequence.pl]

#!/bin/perl

# remove the headers with empty sequences. possible introduced by dustmask

use strict ;

# die "usage: a.pl < in.fa >out.fa"

my $tag ;
my @lines ;

$lines[0] = <> ;
$tag = 0 ;
while ( <> )
{
	$lines[1-$tag] = $_ ;
	if ( /^>/ && $lines[$tag] =~ /^>/ ) 
	{
		$tag = 1 - $tag ;
		next ;
	}
	print $lines[$tag] ;
	$tag = 1- $tag ;
}
if ( !( $lines[$tag] =~ /^>/ ) )
{
	print $lines[$tag] ;
}
