# Supplementary material for: Centrifuge: rapid and sensitive classification of metagenomic sequences
Source: Genome Res. 2016 Dec;26(12):1721–9. doi: 10.1101/gr.210641.116 (PMC5131823; doi:10.1101/gr.210641.116)
Supplement: Supplemental Material [file supp_gr.210641.116_Supplemental_Data_S1.zip › centrifuge-centrifuge-genome-research/centrifuge.cpp]

/*
 * Copyright 2014, Daehwan Kim <infphilo@gmail.com>
 *
 * This file is part of HISAT.
 *
 * HISAT is free software: you can redistribute it and/or modify
 * it under the terms of the GNU General Public License as published by
 * the Free Software Foundation, either version 3 of the License, or
 * (at your option) any later version.
 *
 * HISAT is distributed in the hope that it will be useful,
 * but WITHOUT ANY WARRANTY; without even the implied warranty of
 * MERCHANTABILITY or FITNESS FOR A PARTICULAR PURPOSE.  See the
 * GNU General Public License for more details.
 *
 * You should have received a copy of the GNU General Public License
 * along with HISAT.  If not, see <http://www.gnu.org/licenses/>.
 */

#include <stdlib.h>
#include <iostream>
#include <fstream>
#include <string>
#include <cassert>
#include <stdexcept>
#include <getopt.h>
#include <math.h>
#include <utility>
#include <limits>
#include <map>
#include "alphabet.h"
#include "assert_helpers.h"
#include "endian_swap.h"
#include "bt2_idx.h"
#include "bt2_io.h"
#include "bt2_util.h"
#include "hier_idx.h"
#include "formats.h"
#include "sequence_io.h"
#include "tokenize.h"
#include "aln_sink.h"
#include "pat.h"
#include "threading.h"
#include "ds.h"
#include "aligner_metrics.h"
#include "aligner_seed_policy.h"
#include "classifier.h"
#include "util.h"
#include "pe.h"
#include "simple_func.h"
#include "presets.h"
#include "opts.h"
#include "outq.h"

using namespace std;

static EList<string> mates1;  // mated reads (first mate)
static EList<string> mates2;  // mated reads (second mate)
static EList<string> mates12; // mated reads (1st/2nd interleaved in 1 file)
static string adjIdxBase;
bool gColor;              // colorspace (not supported)
int gVerbose;             // be talkative
static bool startVerbose; // be talkative at startup
int gQuiet;               // print nothing but the alignments
static int sanityCheck;   // enable expensive sanity checks
static int format;        // default read format is FASTQ
static string origString; // reference text, or filename(s)
static int seed;          // srandom() seed
static int timing;        // whether to report basic timing data
static int metricsIval;   // interval between alignment metrics messages (0 = no messages)
static string metricsFile;// output file to put alignment metrics in
static bool metricsStderr;// output file to put alignment metrics in
static bool metricsPerRead; // report a metrics tuple for every read
static bool allHits;      // for multihits, report just one
static bool showVersion;  // just print version and quit?
static int ipause;        // pause before maching?
static uint32_t qUpto;    // max # of queries to read
int gTrim5;               // amount to trim from 5' end
int gTrim3;               // amount to trim from 3' end
static int offRate;       // keep default offRate
static bool solexaQuals;  // quality strings are solexa quals, not phred, and subtract 64 (not 33)
static bool phred64Quals; // quality chars are phred, but must subtract 64 (not 33)
static bool integerQuals; // quality strings are space-separated strings of integers, not ASCII
static int nthreads;      // number of pthreads operating concurrently
static int outType;       // style of output
static bool noRefNames;   // true -> print reference indexes; not names
static uint32_t khits;    // number of hits per read; >1 is much slower
static uint32_t mhits;    // don't report any hits if there are > mhits
static int partitionSz;   // output a partitioning key in first field
static bool useSpinlock;  // false -> don't use of spinlocks even if they're #defines
static bool fileParallel; // separate threads read separate input files in parallel
static bool useShmem;     // use shared memory to hold the index
static bool useMm;        // use memory-mapped files to hold the index
static bool mmSweep;      // sweep through memory-mapped files immediately after mapping
int gMinInsert;           // minimum insert size
int gMaxInsert;           // maximum insert size
bool gMate1fw;            // -1 mate aligns in fw orientation on fw strand
bool gMate2fw;            // -2 mate aligns in rc orientation on fw strand
bool gFlippedMatesOK;     // allow mates to be in wrong order
bool gDovetailMatesOK;    // allow one mate to extend off the end of the other
bool gContainMatesOK;     // allow one mate to contain the other in PE alignment
bool gOlapMatesOK;        // allow mates to overlap in PE alignment
bool gExpandToFrag;       // incr max frag length to =larger mate len if necessary
bool gReportDiscordant;   // find and report discordant paired-end alignments
bool gReportMixed;        // find and report unpaired alignments for paired reads
static uint32_t cacheLimit;      // ranges w/ size > limit will be cached
static uint32_t cacheSize;       // # words per range cache
static uint32_t skipReads;       // # reads/read pairs to skip
bool gNofw; // don't align fw orientation of read
bool gNorc; // don't align rc orientation of read
static uint32_t fastaContLen;
static uint32_t fastaContFreq;
static bool hadoopOut; // print Hadoop status and summary messages
static bool fuzzy;
static bool fullRef;
static bool samTruncQname; // whether to truncate QNAME to 255 chars
static bool samOmitSecSeqQual; // omit SEQ/QUAL for 2ndary alignments?
static bool samNoUnal; // don't print records for unaligned reads
static bool samNoHead; // don't print any header lines in SAM output
static bool samNoSQ;   // don't print @SQ header lines
static bool sam_print_as;
static bool sam_print_xs;  // XS:i
static bool sam_print_xss; // Xs:i and Ys:i
static bool sam_print_yn;  // YN:i and Yn:i
static bool sam_print_xn;
static bool sam_print_cs;
static bool sam_print_cq;
static bool sam_print_x0;
static bool sam_print_x1;
static bool sam_print_xm;
static bool sam_print_xo;
static bool sam_print_xg;
static bool sam_print_nm;
static bool sam_print_md;
static bool sam_print_yf;
static bool sam_print_yi;
static bool sam_print_ym;
static bool sam_print_yp;
static bool sam_print_yt;
static bool sam_print_ys;
static bool sam_print_zs;
static bool sam_print_xr;
static bool sam_print_xt;
static bool sam_print_xd;
static bool sam_print_xu;
static bool sam_print_yl;
static bool sam_print_ye;
static bool sam_print_yu;
static bool sam_print_xp;
static bool sam_print_yr;
static bool sam_print_zb;
static bool sam_print_zr;
static bool sam_print_zf;
static bool sam_print_zm;
static bool sam_print_zi;
static bool sam_print_zp;
static bool sam_print_zu;
static bool sam_print_xs_a;
static bool bwaSwLike;
static float bwaSwLikeC;
static float bwaSwLikeT;
static bool qcFilter;
static bool sortByScore;      // prioritize alignments to report by score?
bool gReportOverhangs;        // false -> filter out alignments that fall off the end of a reference sequence
static string rgid;           // ID: setting for @RG header line
static string rgs;            // SAM outputs for @RG header line
static string rgs_optflag;    // SAM optional flag to add corresponding to @RG ID
static bool msample;          // whether to report a random alignment when maxed-out via -m/-M
int      gGapBarrier;         // # diags on top/bot only to be entered diagonally
static EList<string> qualities;
static EList<string> qualities1;
static EList<string> qualities2;
static string polstr;         // temporary holder for policy string
static bool  msNoCache;       // true -> disable local cache
static int   bonusMatchType;  // how to reward matches
static int   bonusMatch;      // constant reward if bonusMatchType=constant
static int   penMmcType;      // how to penalize mismatches
static int   penMmcMax;       // max mm penalty
static int   penMmcMin;       // min mm penalty
static int   penNType;        // how to penalize Ns in the read
static int   penN;            // constant if N pelanty is a constant
static bool  penNCatPair;     // concatenate mates before N filtering?
static bool  localAlign;      // do local alignment in DP steps
static bool  noisyHpolymer;   // set to true if gap penalties should be reduced to be consistent with a sequencer that under- and overcalls homopolymers
static int   penRdGapConst;   // constant cost of extending a gap in the read
static int   penRfGapConst;   // constant cost of extending a gap in the reference
static int   penRdGapLinear;  // coeff of linear term for cost of gap extension in read
static int   penRfGapLinear;  // coeff of linear term for cost of gap extension in ref
static SimpleFunc scoreMin;   // minimum valid score as function of read len
static SimpleFunc nCeil;      // max # Ns allowed as function of read len
static SimpleFunc msIval;     // interval between seeds as function of read len
static double descConsExp;    // how to adjust score minimum as we descent further into index-assisted alignment
static size_t descentLanding; // don't place a search root if it's within this many positions of end
static SimpleFunc descentTotSz;    // maximum space a DescentDriver can use in bytes
static SimpleFunc descentTotFmops; // maximum # FM ops a DescentDriver can perform
static int    multiseedMms;   // mismatches permitted in a multiseed seed
static int    multiseedLen;   // length of multiseed seeds
static size_t multiseedOff;   // offset to begin extracting seeds
static uint32_t seedCacheLocalMB;   // # MB to use for non-shared seed alignment cacheing
static uint32_t seedCacheCurrentMB; // # MB to use for current-read seed hit cacheing
static uint32_t exactCacheCurrentMB; // # MB to use for current-read seed hit cacheing
static size_t maxhalf;        // max width on one side of DP table
static bool seedSumm;         // print summary information about seed hits, not alignments
static bool doUngapped;       // do ungapped alignment
static size_t maxIters;       // stop after this many extend loop iterations
static size_t maxUg;          // stop after this many ungap extends
static size_t maxDp;          // stop after this many DPs
static size_t maxItersIncr;   // amt to add to maxIters for each -k > 1
static size_t maxEeStreak;    // stop after this many end-to-end fails in a row
static size_t maxUgStreak;    // stop after this many ungap fails in a row
static size_t maxDpStreak;    // stop after this many dp fails in a row
static size_t maxStreakIncr;  // amt to add to streak for each -k > 1
static size_t maxMateStreak;  // stop seed range after this many mate-find fails
static bool doExtend;         // extend seed hits
static bool enable8;          // use 8-bit SSE where possible?
static size_t cminlen;        // longer reads use checkpointing
static size_t cpow2;          // checkpoint interval log2
static bool doTri;            // do triangular mini-fills?
static string defaultPreset;  // default preset; applied immediately
static bool ignoreQuals;      // all mms incur same penalty, regardless of qual
static string wrapper;        // type of wrapper script, so we can print correct usage
static EList<string> queries; // list of query files
static string outfile;        // write SAM output to this file
static int mapqv;             // MAPQ calculation version
static int tighten;           // -M tighten mode (0=none, 1=best, 2=secbest+1)
static bool doExactUpFront;   // do exact search up front if seeds seem good enough
static bool do1mmUpFront;     // do 1mm search up front if seeds seem good enough
static size_t do1mmMinLen;    // length below which we disable 1mm e2e search
static int seedBoostThresh;   // if average non-zero position has more than this many elements
static size_t nSeedRounds;    // # seed rounds
static bool reorder;          // true -> reorder SAM recs in -p mode
static float sampleFrac;      // only align random fraction of input reads
static bool arbitraryRandom;  // pseudo-randoms no longer a function of read properties
static bool bowtie2p5;

static string bt2index;      // read Bowtie 2 index from files with this prefix
static EList<pair<int, string> > extra_opts;
static size_t extra_opts_cur;

static EList<uint64_t> thread_rids;
static MUTEX_T         thread_rids_mutex;

static uint32_t minHitLen;   // minimum length of partial hits
static string reportFile;    // file name of specices report file
static uint32_t minTotalLen; // minimum summed length of partial hits per read
static bool abundance_analysis;
static bool tree_traverse;
static string classification_rank;
static EList<uint64_t> host_taxIDs;
static EList<uint64_t> excluded_taxIDs;

#ifdef USE_SRA
static EList<string> sra_accs;
#endif

#define DMAX std::numeric_limits<double>::max()

static void resetOptions() {

#ifndef NDEBUG
	cerr << "Setting standard options" << endl;
#endif

	mates1.clear();
	mates2.clear();
	mates12.clear();
	adjIdxBase	            = "";
	gColor                  = false;
	gVerbose                = 0;
	startVerbose			= 0;
	gQuiet					= false;
	sanityCheck				= 0;  // enable expensive sanity checks
	format					= FASTQ; // default read format is FASTQ
	origString				= ""; // reference text, or filename(s)
	seed					= 0; // srandom() seed
	timing					= 0; // whether to report basic timing data
	metricsIval				= 1; // interval between alignment metrics messages (0 = no messages)
	metricsFile             = ""; // output file to put alignment metrics in
	metricsStderr           = false; // print metrics to stderr (in addition to --metrics-file if it's specified
	metricsPerRead          = false; // report a metrics tuple for every read?
	allHits					= false; // for multihits, report just one
	showVersion				= false; // just print version and quit?
	ipause					= 0; // pause before maching?
	qUpto					= 0xffffffff; // max # of queries to read
	gTrim5					= 0; // amount to trim from 5' end
	gTrim3					= 0; // amount to trim from 3' end
	offRate					= -1; // keep default offRate
	solexaQuals				= false; // quality strings are solexa quals, not phred, and subtract 64 (not 33)
	phred64Quals			= false; // quality chars are phred, but must subtract 64 (not 33)
	integerQuals			= false; // quality strings are space-separated strings of integers, not ASCII
	nthreads				= 1;     // number of pthreads operating concurrently
	outType					= OUTPUT_SAM;  // style of output
	noRefNames				= false; // true -> print reference indexes; not names
	khits					= 5;     // number of hits per read; >1 is much slower
	mhits					= 0;     // stop after finding this many alignments+1
	partitionSz				= 0;     // output a partitioning key in first field
	useSpinlock				= true;  // false -> don't use of spinlocks even if they're #defines
	fileParallel			= false; // separate threads read separate input files in parallel
	useShmem				= false; // use shared memory to hold the index
	useMm					= false; // use memory-mapped files to hold the index
	mmSweep					= false; // sweep through memory-mapped files immediately after mapping
	gMinInsert				= 0;     // minimum insert size
	gMaxInsert				= 500;   // maximum insert size
	gMate1fw				= true;  // -1 mate aligns in fw orientation on fw strand
	gMate2fw				= false; // -2 mate aligns in rc orientation on fw strand
	gFlippedMatesOK         = false; // allow mates to be in wrong order
	gDovetailMatesOK        = false; // allow one mate to extend off the end of the other
	gContainMatesOK         = true;  // allow one mate to contain the other in PE alignment
	gOlapMatesOK            = true;  // allow mates to overlap in PE alignment
	gExpandToFrag           = true;  // incr max frag length to =larger mate len if necessary
	gReportDiscordant       = true;  // find and report discordant paired-end alignments
	gReportMixed            = true;  // find and report unpaired alignments for paired reads

	cacheLimit				= 5;     // ranges w/ size > limit will be cached
	cacheSize				= 0;     // # words per range cache
	skipReads				= 0;     // # reads/read pairs to skip
	gNofw					= false; // don't align fw orientation of read
	gNorc					= false; // don't align rc orientation of read
	fastaContLen			= 0;
	fastaContFreq			= 0;
	hadoopOut				= false; // print Hadoop status and summary messages
	fuzzy					= false; // reads will have alternate basecalls w/ qualities
	fullRef					= false; // print entire reference name instead of just up to 1st space
	samTruncQname           = true;  // whether to truncate QNAME to 255 chars
	samOmitSecSeqQual       = false; // omit SEQ/QUAL for 2ndary alignments?
	samNoUnal               = false; // omit SAM records for unaligned reads
	samNoHead				= true;  // don't print any header lines in SAM output
	samNoSQ					= false; // don't print @SQ header lines
	sam_print_as            = true;
	sam_print_xs            = true;
	sam_print_xss           = false; // Xs:i and Ys:i
	sam_print_yn            = false; // YN:i and Yn:i
	sam_print_xn            = true;
	sam_print_cs            = false;
	sam_print_cq            = false;
	sam_print_x0            = true;
	sam_print_x1            = true;
	sam_print_xm            = true;
	sam_print_xo            = true;
	sam_print_xg            = true;
	sam_print_nm            = true;
	sam_print_md            = true;
	sam_print_yf            = true;
	sam_print_yi            = false;
	sam_print_ym            = false;
	sam_print_yp            = false;
	sam_print_yt            = true;
	sam_print_ys            = true;
	sam_print_zs            = false;
	sam_print_xr            = false;
	sam_print_xt            = false;
	sam_print_xd            = false;
	sam_print_xu            = false;
	sam_print_yl            = false;
	sam_print_ye            = false;
	sam_print_yu            = false;
	sam_print_xp            = false;
	sam_print_yr            = false;
	sam_print_zb            = false;
	sam_print_zr            = false;
	sam_print_zf            = false;
	sam_print_zm            = false;
	sam_print_zi            = false;
	sam_print_zp            = false;
	sam_print_zu            = false;
    sam_print_xs_a          = true;
	bwaSwLike               = false;
	bwaSwLikeC              = 5.5f;
	bwaSwLikeT              = 20.0f;
	qcFilter                = false; // don't believe upstream qc by default
	sortByScore             = true;  // prioritize alignments to report by score?
	rgid					= "";    // SAM outputs for @RG header line
	rgs						= "";    // SAM outputs for @RG header line
	rgs_optflag				= "";    // SAM optional flag to add corresponding to @RG ID
	msample				    = true;
	gGapBarrier				= 4;     // disallow gaps within this many chars of either end of alignment
	qualities.clear();
	qualities1.clear();
	qualities2.clear();
	polstr.clear();
	msNoCache       = true; // true -> disable local cache
	bonusMatchType  = DEFAULT_MATCH_BONUS_TYPE;
	bonusMatch      = DEFAULT_MATCH_BONUS;
	penMmcType      = DEFAULT_MM_PENALTY_TYPE;
	penMmcMax       = DEFAULT_MM_PENALTY_MAX;
	penMmcMin       = DEFAULT_MM_PENALTY_MIN;
	penNType        = DEFAULT_N_PENALTY_TYPE;
	penN            = DEFAULT_N_PENALTY;
	penNCatPair     = DEFAULT_N_CAT_PAIR; // concatenate mates before N filtering?
	localAlign      = false;     // do local alignment in DP steps
	noisyHpolymer   = false;
	penRdGapConst   = DEFAULT_READ_GAP_CONST;
	penRfGapConst   = DEFAULT_REF_GAP_CONST;
	penRdGapLinear  = DEFAULT_READ_GAP_LINEAR;
	penRfGapLinear  = DEFAULT_REF_GAP_LINEAR;
	// scoreMin.init  (SIMPLE_FUNC_LINEAR, DEFAULT_MIN_CONST,   DEFAULT_MIN_LINEAR);
    scoreMin.init  (SIMPLE_FUNC_CONST, -18, 0);
	nCeil.init     (SIMPLE_FUNC_LINEAR, 0.0f, DMAX, 2.0f, 0.1f);
	msIval.init    (SIMPLE_FUNC_LINEAR, 1.0f, DMAX, DEFAULT_IVAL_B, DEFAULT_IVAL_A);
	descConsExp     = 2.0;
	descentLanding  = 20;
	descentTotSz.init(SIMPLE_FUNC_LINEAR, 1024.0, DMAX, 0.0, 1024.0);
	descentTotFmops.init(SIMPLE_FUNC_LINEAR, 100.0, DMAX, 0.0, 10.0);
	multiseedMms    = DEFAULT_SEEDMMS;
	multiseedLen    = DEFAULT_SEEDLEN;
	multiseedOff    = 0;
	seedCacheLocalMB   = 32; // # MB to use for non-shared seed alignment cacheing
	seedCacheCurrentMB = 20; // # MB to use for current-read seed hit cacheing
	exactCacheCurrentMB = 20; // # MB to use for current-read seed hit cacheing
	maxhalf            = 15; // max width on one side of DP table
	seedSumm           = false; // print summary information about seed hits, not alignments
	doUngapped         = true;  // do ungapped alignment
	maxIters           = 400;   // max iterations of extend loop
	maxUg              = 300;   // stop after this many ungap extends
	maxDp              = 300;   // stop after this many dp extends
	maxItersIncr       = 20;    // amt to add to maxIters for each -k > 1
	maxEeStreak        = 15;    // stop after this many end-to-end fails in a row
	maxUgStreak        = 15;    // stop after this many ungap fails in a row
	maxDpStreak        = 15;    // stop after this many dp fails in a row
	maxStreakIncr      = 10;    // amt to add to streak for each -k > 1
	maxMateStreak      = 10;    // in PE: abort seed range after N mate-find fails
	doExtend           = true;  // do seed extensions
	enable8            = true;  // use 8-bit SSE where possible?
	cminlen            = 2000;  // longer reads use checkpointing
	cpow2              = 4;     // checkpoint interval log2
	doTri              = false; // do triangular mini-fills?
	defaultPreset      = "sensitive%LOCAL%"; // default preset; applied immediately
	extra_opts.clear();
	extra_opts_cur = 0;
	bt2index.clear();        // read Bowtie 2 index from files with this prefix
	ignoreQuals = false;     // all mms incur same penalty, regardless of qual
	wrapper.clear();         // type of wrapper script, so we can print correct usage
	queries.clear();         // list of query files
	outfile.clear();         // write SAM output to this file
	mapqv = 2;               // MAPQ calculation version
	tighten = 3;             // -M tightening mode
	doExactUpFront = true;   // do exact search up front if seeds seem good enough
	do1mmUpFront = true;     // do 1mm search up front if seeds seem good enough
	seedBoostThresh = 300;   // if average non-zero position has more than this many elements
	nSeedRounds = 2;         // # rounds of seed searches to do for repetitive reads
	do1mmMinLen = 60;        // length below which we disable 1mm search
	reorder = false;         // reorder SAM records with -p > 1
	sampleFrac = 1.1f;       // align all reads
	arbitraryRandom = false; // let pseudo-random seeds be a function of read properties
	bowtie2p5 = false;
    minHitLen = 22;
    minTotalLen = 0;
    reportFile = "centrifuge_report.tsv";
    abundance_analysis = true;
    tree_traverse = true;
    host_taxIDs.clear();
    classification_rank = "strain";
    excluded_taxIDs.clear();
    
#ifdef USE_SRA
    sra_accs.clear();
#endif
}

static const char *short_options = "fF:qbzhcu:rv:s:aP:t3:5:w:p:k:M:1:2:I:X:CQ:N:i:L:U:x:S:g:O:D:R:";

static struct option long_options[] = {
	{(char*)"verbose",      no_argument,       0,            ARG_VERBOSE},
	{(char*)"startverbose", no_argument,       0,            ARG_STARTVERBOSE},
	{(char*)"quiet",        no_argument,       0,            ARG_QUIET},
	{(char*)"sanity",       no_argument,       0,            ARG_SANITY},
	{(char*)"pause",        no_argument,       &ipause,      1},
	{(char*)"orig",         required_argument, 0,            ARG_ORIG},
	{(char*)"all",          no_argument,       0,            'a'},
	{(char*)"solexa-quals", no_argument,       0,            ARG_SOLEXA_QUALS},
	{(char*)"integer-quals",no_argument,       0,            ARG_INTEGER_QUALS},
	{(char*)"int-quals",    no_argument,       0,            ARG_INTEGER_QUALS},
	{(char*)"metrics",      required_argument, 0,            ARG_METRIC_IVAL},
	{(char*)"metrics-file", required_argument, 0,            ARG_METRIC_FILE},
	{(char*)"metrics-stderr",no_argument,      0,            ARG_METRIC_STDERR},
	{(char*)"metrics-per-read", no_argument,   0,            ARG_METRIC_PER_READ},
	{(char*)"met-read",     no_argument,       0,            ARG_METRIC_PER_READ},
	{(char*)"met",          required_argument, 0,            ARG_METRIC_IVAL},
	{(char*)"met-file",     required_argument, 0,            ARG_METRIC_FILE},
	{(char*)"met-stderr",   no_argument,       0,            ARG_METRIC_STDERR},
	{(char*)"time",         no_argument,       0,            't'},
	{(char*)"trim3",        required_argument, 0,            '3'},
	{(char*)"trim5",        required_argument, 0,            '5'},
	{(char*)"seed",         required_argument, 0,            ARG_SEED},
	{(char*)"qupto",        required_argument, 0,            'u'},
	{(char*)"upto",         required_argument, 0,            'u'},
	{(char*)"version",      no_argument,       0,            ARG_VERSION},
	{(char*)"filepar",      no_argument,       0,            ARG_FILEPAR},
	{(char*)"help",         no_argument,       0,            'h'},
	{(char*)"threads",      required_argument, 0,            'p'},
	{(char*)"khits",        required_argument, 0,            'k'},
	{(char*)"minins",       required_argument, 0,            'I'},
	{(char*)"maxins",       required_argument, 0,            'X'},
	{(char*)"quals",        required_argument, 0,            'Q'},
	{(char*)"Q1",           required_argument, 0,            ARG_QUALS1},
	{(char*)"Q2",           required_argument, 0,            ARG_QUALS2},
	{(char*)"refidx",       no_argument,       0,            ARG_REFIDX},
	{(char*)"partition",    required_argument, 0,            ARG_PARTITION},
	{(char*)"ff",           no_argument,       0,            ARG_FF},
	{(char*)"fr",           no_argument,       0,            ARG_FR},
	{(char*)"rf",           no_argument,       0,            ARG_RF},
	{(char*)"cachelim",     required_argument, 0,            ARG_CACHE_LIM},
	{(char*)"cachesz",      required_argument, 0,            ARG_CACHE_SZ},
	{(char*)"nofw",         no_argument,       0,            ARG_NO_FW},
	{(char*)"norc",         no_argument,       0,            ARG_NO_RC},
	{(char*)"skip",         required_argument, 0,            's'},
	{(char*)"12",           required_argument, 0,            ARG_ONETWO},
	{(char*)"tab5",         required_argument, 0,            ARG_TAB5},
	{(char*)"tab6",         required_argument, 0,            ARG_TAB6},
	{(char*)"phred33-quals", no_argument,      0,            ARG_PHRED33},
	{(char*)"phred64-quals", no_argument,      0,            ARG_PHRED64},
	{(char*)"phred33",       no_argument,      0,            ARG_PHRED33},
	{(char*)"phred64",      no_argument,       0,            ARG_PHRED64},
	{(char*)"solexa1.3-quals", no_argument,    0,            ARG_PHRED64},
	{(char*)"mm",           no_argument,       0,            ARG_MM},
	{(char*)"shmem",        no_argument,       0,            ARG_SHMEM},
	{(char*)"mmsweep",      no_argument,       0,            ARG_MMSWEEP},
	{(char*)"hadoopout",    no_argument,       0,            ARG_HADOOPOUT},
	{(char*)"fuzzy",        no_argument,       0,            ARG_FUZZY},
	{(char*)"fullref",      no_argument,       0,            ARG_FULLREF},
	{(char*)"usage",        no_argument,       0,            ARG_USAGE},
	{(char*)"omit-sec-seq", no_argument,       0,            ARG_SAM_OMIT_SEC_SEQ},
	{(char*)"gbar",         required_argument, 0,            ARG_GAP_BAR},
	{(char*)"qseq",         no_argument,       0,            ARG_QSEQ},
	{(char*)"policy",       required_argument, 0,            ARG_ALIGN_POLICY},
	{(char*)"preset",       required_argument, 0,            'P'},
	{(char*)"seed-summ",    no_argument,       0,            ARG_SEED_SUMM},
	{(char*)"seed-summary", no_argument,       0,            ARG_SEED_SUMM},
	{(char*)"overhang",     no_argument,       0,            ARG_OVERHANG},
	{(char*)"no-cache",     no_argument,       0,            ARG_NO_CACHE},
	{(char*)"cache",        no_argument,       0,            ARG_USE_CACHE},
	{(char*)"454",          no_argument,       0,            ARG_NOISY_HPOLY},
	{(char*)"ion-torrent",  no_argument,       0,            ARG_NOISY_HPOLY},
	{(char*)"no-mixed",     no_argument,       0,            ARG_NO_MIXED},
	{(char*)"no-discordant",no_argument,       0,            ARG_NO_DISCORDANT},
	{(char*)"local",        no_argument,       0,            ARG_LOCAL},
	{(char*)"end-to-end",   no_argument,       0,            ARG_END_TO_END},
	{(char*)"ungapped",     no_argument,       0,            ARG_UNGAPPED},
	{(char*)"no-ungapped",  no_argument,       0,            ARG_UNGAPPED_NO},
	{(char*)"sse8",         no_argument,       0,            ARG_SSE8},
	{(char*)"no-sse8",      no_argument,       0,            ARG_SSE8_NO},
	{(char*)"scan-narrowed",no_argument,       0,            ARG_SCAN_NARROWED},
	{(char*)"qc-filter",    no_argument,       0,            ARG_QC_FILTER},
	{(char*)"bwa-sw-like",  no_argument,       0,            ARG_BWA_SW_LIKE},
	{(char*)"multiseed",        required_argument, 0,        ARG_MULTISEED_IVAL},
	{(char*)"ma",               required_argument, 0,        ARG_SCORE_MA},
	{(char*)"mp",               required_argument, 0,        ARG_SCORE_MMP},
	{(char*)"np",               required_argument, 0,        ARG_SCORE_NP},
	{(char*)"rdg",              required_argument, 0,        ARG_SCORE_RDG},
	{(char*)"rfg",              required_argument, 0,        ARG_SCORE_RFG},
	{(char*)"score-min",        required_argument, 0,        ARG_SCORE_MIN},
	{(char*)"min-score",        required_argument, 0,        ARG_SCORE_MIN},
	{(char*)"n-ceil",           required_argument, 0,        ARG_N_CEIL},
	{(char*)"dpad",             required_argument, 0,        ARG_DPAD},
	{(char*)"mapq-print-inputs",no_argument,       0,        ARG_SAM_PRINT_YI},
	{(char*)"no-score-priority",no_argument,       0,        ARG_NO_SCORE_PRIORITY},
	{(char*)"seedlen",          required_argument, 0,        'L'},
	{(char*)"seedmms",          required_argument, 0,        'N'},
	{(char*)"seedival",         required_argument, 0,        'i'},
	{(char*)"ignore-quals",     no_argument,       0,        ARG_IGNORE_QUALS},
	{(char*)"index",            required_argument, 0,        'x'},
	{(char*)"arg-desc",         no_argument,       0,        ARG_DESC},
	{(char*)"wrapper",          required_argument, 0,        ARG_WRAPPER},
	{(char*)"unpaired",         required_argument, 0,        'U'},
	{(char*)"output",           required_argument, 0,        'S'},
	{(char*)"mapq-v",           required_argument, 0,        ARG_MAPQ_V},
	{(char*)"dovetail",         no_argument,       0,        ARG_DOVETAIL},
	{(char*)"no-dovetail",      no_argument,       0,        ARG_NO_DOVETAIL},
	{(char*)"contain",          no_argument,       0,        ARG_CONTAIN},
	{(char*)"no-contain",       no_argument,       0,        ARG_NO_CONTAIN},
	{(char*)"overlap",          no_argument,       0,        ARG_OVERLAP},
	{(char*)"no-overlap",       no_argument,       0,        ARG_NO_OVERLAP},
	{(char*)"tighten",          required_argument, 0,        ARG_TIGHTEN},
	{(char*)"exact-upfront",    no_argument,       0,        ARG_EXACT_UPFRONT},
	{(char*)"1mm-upfront",      no_argument,       0,        ARG_1MM_UPFRONT},
	{(char*)"no-exact-upfront", no_argument,       0,        ARG_EXACT_UPFRONT_NO},
	{(char*)"no-1mm-upfront",   no_argument,       0,        ARG_1MM_UPFRONT_NO},
	{(char*)"1mm-minlen",       required_argument, 0,        ARG_1MM_MINLEN},
	{(char*)"seed-off",         required_argument, 0,        'O'},
	{(char*)"seed-boost",       required_argument, 0,        ARG_SEED_BOOST_THRESH},
	{(char*)"read-times",       no_argument,       0,        ARG_READ_TIMES},
	{(char*)"show-rand-seed",   no_argument,       0,        ARG_SHOW_RAND_SEED},
	{(char*)"dp-fail-streak",   required_argument, 0,        ARG_DP_FAIL_STREAK_THRESH},
	{(char*)"ee-fail-streak",   required_argument, 0,        ARG_EE_FAIL_STREAK_THRESH},
	{(char*)"ug-fail-streak",   required_argument, 0,        ARG_UG_FAIL_STREAK_THRESH},
	{(char*)"fail-streak",      required_argument, 0,        'D'},
	{(char*)"dp-fails",         required_argument, 0,        ARG_DP_FAIL_THRESH},
	{(char*)"ug-fails",         required_argument, 0,        ARG_UG_FAIL_THRESH},
	{(char*)"extends",          required_argument, 0,        ARG_EXTEND_ITERS},
	{(char*)"no-extend",        no_argument,       0,        ARG_NO_EXTEND},
	{(char*)"mapq-extra",       no_argument,       0,        ARG_MAPQ_EX},
	{(char*)"seed-rounds",      required_argument, 0,        'R'},
	{(char*)"reorder",          no_argument,       0,        ARG_REORDER},
	{(char*)"passthrough",      no_argument,       0,        ARG_READ_PASSTHRU},
	{(char*)"sample",           required_argument, 0,        ARG_SAMPLE},
	{(char*)"cp-min",           required_argument, 0,        ARG_CP_MIN},
	{(char*)"cp-ival",          required_argument, 0,        ARG_CP_IVAL},
	{(char*)"tri",              no_argument,       0,        ARG_TRI},
	{(char*)"nondeterministic", no_argument,       0,        ARG_NON_DETERMINISTIC},
	{(char*)"non-deterministic", no_argument,      0,        ARG_NON_DETERMINISTIC},
	{(char*)"local-seed-cache-sz", required_argument, 0,     ARG_LOCAL_SEED_CACHE_SZ},
	{(char*)"seed-cache-sz",       required_argument, 0,     ARG_CURRENT_SEED_CACHE_SZ},
	{(char*)"no-unal",          no_argument,       0,        ARG_SAM_NO_UNAL},
	{(char*)"test-25",          no_argument,       0,        ARG_TEST_25},
	// TODO: following should be a function of read length?
	{(char*)"desc-kb",          required_argument, 0,        ARG_DESC_KB},
	{(char*)"desc-landing",     required_argument, 0,        ARG_DESC_LANDING},
	{(char*)"desc-exp",         required_argument, 0,        ARG_DESC_EXP},
	{(char*)"desc-fmops",       required_argument, 0,        ARG_DESC_FMOPS},
    {(char*)"min-hitlen",       required_argument, 0,        ARG_MIN_HITLEN},
    {(char*)"min-totallen",     required_argument, 0,        ARG_MIN_TOTALLEN},
    {(char*)"host-taxids",      required_argument, 0,        ARG_HOST_TAXIDS},
	{(char*)"report-file",      required_argument, 0,        ARG_REPORT_FILE},
    {(char*)"no-abundance",     no_argument,       0,        ARG_NO_ABUNDANCE},
    {(char*)"no-traverse",      no_argument,       0,        ARG_NO_TRAVERSE},
    {(char*)"classification-rank", required_argument,    0,  ARG_CLASSIFICATION_RANK},
    {(char*)"exclude-taxids",      required_argument,    0,  ARG_EXCLUDE_TAXIDS},
#ifdef USE_SRA
    {(char*)"sra-acc",   required_argument, 0,        ARG_SRA_ACC},
#endif
	{(char*)0, 0, 0, 0} // terminator
};

/**
 * Print out a concise description of what options are taken and whether they
 * take an argument.
 */
static void printArgDesc(ostream& out) {
	// struct option {
	//   const char *name;
	//   int has_arg;
	//   int *flag;
	//   int val;
	// };
	size_t i = 0;
	while(long_options[i].name != 0) {
		out << long_options[i].name << "\t"
		    << (long_options[i].has_arg == no_argument ? 0 : 1)
		    << endl;
		i++;
	}
	size_t solen = strlen(short_options);
	for(i = 0; i < solen; i++) {
		// Has an option?  Does if next char is :
		if(i == solen-1) {
			assert_neq(':', short_options[i]);
			cout << (char)short_options[i] << "\t" << 0 << endl;
		} else {
			if(short_options[i+1] == ':') {
				// Option with argument
				cout << (char)short_options[i] << "\t" << 1 << endl;
				i++; // skip the ':'
			} else {
				// Option with no argument
				cout << (char)short_options[i] << "\t" << 0 << endl;
			}
		}
	}
}

/**
 * Print a summary usage message to the provided output stream.
 */
static void printUsage(ostream& out) {
	out << "Centrifuge version " << string(CENTRIFUGE_VERSION).c_str() << " by Daehwan Kim (infphilo@gmail.com, www.ccb.jhu.edu/people/infphilo)" << endl;
	string tool_name = "centrifuge-class";
	if(wrapper == "basic-0") {
		tool_name = "hisat";
	}
    out << "Usage: " << endl
#ifdef USE_SRA
    << "  " << tool_name.c_str() << " [options]* -x <bt2-idx> {-1 <m1> -2 <m2> | -U <r> | --sra-acc <SRA accession number>} [-S <filename>] [--report-file <report>]" << endl
#else
    << "  " << tool_name.c_str() << " [options]* -x <bt2-idx> {-1 <m1> -2 <m2> | -U <r>} [-S <filename>] [--report-file <report>]" << endl
#endif
	    << endl
		<<     "  <cf-idx>   Index filename prefix (minus trailing .X." << gEbwt_ext << ")." << endl
	    <<     "  <m1>       Files with #1 mates, paired with files in <m2>." << endl;
	if(wrapper == "basic-0") {
		out << "             Could be gzip'ed (extension: .gz) or bzip2'ed (extension: .bz2)." << endl;
	}
	out <<     "  <m2>       Files with #2 mates, paired with files in <m1>." << endl;
	if(wrapper == "basic-0") {
		out << "             Could be gzip'ed (extension: .gz) or bzip2'ed (extension: .bz2)." << endl;
	}
	out <<     "  <r>        Files with unpaired reads." << endl;
	if(wrapper == "basic-0") {
		out << "             Could be gzip'ed (extension: .gz) or bzip2'ed (extension: .bz2)." << endl;
	}
#ifdef USE_SRA
    out <<     "  <SRA accession number>        Comma-separated list of SRA accession numbers, e.g. --sra-acc SRR353653,SRR353654." << endl;
#endif
	out <<     "  <filename>      File for classification output (default: stdout)" << endl
	    <<     "  <report>   File for tabular report output (default: " << reportFile << ")" << endl
	    << endl
	    << "  <m1>, <m2>, <r> can be comma-separated lists (no whitespace) and can be" << endl
		<< "  specified many times.  E.g. '-U file1.fq,file2.fq -U file3.fq'." << endl
		// Wrapper script should write <bam> line next
		<< endl
	    << "Options (defaults in parentheses):" << endl
		<< endl
	    << " Input:" << endl
	    << "  -q                 query input files are FASTQ .fq/.fastq (default)" << endl
	    << "  --qseq             query input files are in Illumina's qseq format" << endl
	    << "  -f                 query input files are (multi-)FASTA .fa/.mfa" << endl
	    << "  -r                 query input files are raw one-sequence-per-line" << endl
	    << "  -c                 <m1>, <m2>, <r> are sequences themselves, not files" << endl
	    << "  -s/--skip <int>    skip the first <int> reads/pairs in the input (none)" << endl
	    << "  -u/--upto <int>    stop after first <int> reads/pairs (no limit)" << endl
	    << "  -5/--trim5 <int>   trim <int> bases from 5'/left end of reads (0)" << endl
	    << "  -3/--trim3 <int>   trim <int> bases from 3'/right end of reads (0)" << endl
	    << "  --phred33          qualities are Phred+33 (default)" << endl
	    << "  --phred64          qualities are Phred+64" << endl
	    << "  --int-quals        qualities encoded as space-delimited integers" << endl
		<< "  --ignore-quals     treat all quality values as 30 on Phred scale (off)" << endl
	    << "  --nofw             do not align forward (original) version of read (off)" << endl
	    << "  --norc             do not align reverse-complement version of read (off)" << endl
#ifdef USE_SRA
        << "  --sra-acc          SRA accession ID" << endl
#endif
		<< endl
		<< "Classification:" << endl
		<< "  --min-hitlen <int>    minimum length of partial hits (default " << minHitLen << ", must be greater than 15)" << endl
		<< "  --min-totallen <int>  minimum summed length of partial hits per read (default " << minTotalLen << ")" << endl
        << "  --host-taxids <taxids> comma-separated list of taxonomic IDs that will be preferred in classification" << endl
        << "  --exclude-taxids <taxids> comma-separated list of taxonomic IDs that will be excluded in classification" << endl
		<< endl
	    << " Output:" << endl;
	//if(wrapper == "basic-0") {
	//	out << "  --bam              output directly to BAM (by piping through 'samtools view')" << endl;
	//}
	out << "  -t/--time          print wall-clock time taken by search phases" << endl;
	if(wrapper == "basic-0") {
	out << "  --un <path>           write unpaired reads that didn't align to <path>" << endl
	    << "  --al <path>           write unpaired reads that aligned at least once to <path>" << endl
	    << "  --un-conc <path>      write pairs that didn't align concordantly to <path>" << endl
	    << "  --al-conc <path>      write pairs that aligned concordantly at least once to <path>" << endl
	    << "  (Note: for --un, --al, --un-conc, or --al-conc, add '-gz' to the option name, e.g." << endl
		<< "  --un-gz <path>, to gzip compress output, or add '-bz2' to bzip2 compress output.)" << endl;
	}
	out << "  --quiet            print nothing to stderr except serious errors" << endl
	//  << "  --refidx           refer to ref. seqs by 0-based index rather than name" << endl
		<< "  --met-file <path>  send metrics to file at <path> (off)" << endl
		<< "  --met-stderr       send metrics to stderr (off)" << endl
		<< "  --met <int>        report internal counters & metrics every <int> secs (1)" << endl
		<< endl
	    << " Performance:" << endl
	    << "  -o/--offrate <int> override offrate of index; must be >= index's offrate" << endl
	    << "  -p/--threads <int> number of alignment threads to launch (1)" << endl
#ifdef BOWTIE_MM
	    << "  --mm               use memory-mapped I/O for index; many 'bowtie's can share" << endl
#endif
		<< endl
	    << " Other:" << endl
		<< "  --qc-filter        filter out reads that are bad according to QSEQ filter" << endl
	    << "  --seed <int>       seed for random number generator (0)" << endl
	    << "  --non-deterministic seed rand. gen. arbitrarily instead of using read attributes" << endl
	//  << "  --verbose          verbose output for debugging" << endl
	    << "  --version          print version information and quit" << endl
	    << "  -h/--help          print this usage message" << endl
	    ;
	if(wrapper.empty()) {
		cerr << endl
		     << "*** Warning ***" << endl
			 << "'centrifuge-class' was run directly.  It is recommended that you run the wrapper script 'centrifuge' instead." << endl
			 << endl;
	}
}

/**
 * Parse an int out of optarg and enforce that it be at least 'lower';
 * if it is less than 'lower', than output the given error message and
 * exit with an error and a usage message.
 */
static int parseInt(int lower, int upper, const char *errmsg, const char *arg) {
	long l;
	char *endPtr= NULL;
	l = strtol(arg, &endPtr, 10);
	if (endPtr != NULL) {
		if (l < lower || l > upper) {
			cerr << errmsg << endl;
			printUsage(cerr);
			throw 1;
		}
		return (int32_t)l;
	}
	cerr << errmsg << endl;
	printUsage(cerr);
	throw 1;
	return -1;
}

/**
 * Upper is maximum int by default.
 */
static int parseInt(int lower, const char *errmsg, const char *arg) {
	return parseInt(lower, std::numeric_limits<int>::max(), errmsg, arg);
}

/**
 * Parse a T string 'str'.
 */
template<typename T>
T parse(const char *s) {
	T tmp;
	stringstream ss(s);
	ss >> tmp;
	return tmp;
}

/**
 * Parse a pair of Ts from a string, 'str', delimited with 'delim'.
 */
template<typename T>
pair<T, T> parsePair(const char *str, char delim) {
	string s(str);
	EList<string> ss;
	tokenize(s, delim, ss);
	pair<T, T> ret;
	ret.first = parse<T>(ss[0].c_str());
	ret.second = parse<T>(ss[1].c_str());
	return ret;
}

/**
 * Parse a pair of Ts from a string, 'str', delimited with 'delim'.
 */
template<typename T>
void parseTuple(const char *str, char delim, EList<T>& ret) {
	string s(str);
	EList<string> ss;
	tokenize(s, delim, ss);
	for(size_t i = 0; i < ss.size(); i++) {
		ret.push_back(parse<T>(ss[i].c_str()));
	}
}

static string applyPreset(const string& sorig, Presets& presets) {
	string s = sorig;
	size_t found = s.find("%LOCAL%");
	if(found != string::npos) {
		s.replace(found, strlen("%LOCAL%"), localAlign ? "-local" : "");
	}
	if(gVerbose) {
		cerr << "Applying preset: '" << s.c_str() << "' using preset menu '"
			 << presets.name() << "'" << endl;
	}
	string pol;
	presets.apply(s, pol, extra_opts);
	return pol;
}

static bool saw_M;
static bool saw_a;
static bool saw_k;
static EList<string> presetList;

/**
 * TODO: Argument parsing is very, very flawed.  The biggest problem is that
 * there are two separate worlds of arguments, the ones set via polstr, and
 * the ones set directly in variables.  This makes for nasty interactions,
 * e.g., with the -M option being resolved at an awkward time relative to
 * the -k and -a options.
 */
static void parseOption(int next_option, const char *arg) {
	switch (next_option) {
		case ARG_TEST_25: bowtie2p5 = true; break;
		case ARG_DESC_KB: descentTotSz = SimpleFunc::parse(arg, 0.0, 1024.0, 1024.0, DMAX); break;
		case ARG_DESC_FMOPS: descentTotFmops = SimpleFunc::parse(arg, 0.0, 10.0, 100.0, DMAX); break;
		case ARG_DESC_LANDING: descentLanding = parse<int>(arg); break;
		case ARG_DESC_EXP: {
			descConsExp = parse<double>(arg);
			if(descConsExp < 0.0) {
				cerr << "Error: --desc-exp must be greater than or equal to 0" << endl;
				throw 1;
			}
			break;
		}
		case '1': tokenize(arg, ",", mates1); break;
		case '2': tokenize(arg, ",", mates2); break;
		case ARG_ONETWO: tokenize(arg, ",", mates12); format = TAB_MATE5; break;
		case ARG_TAB5:   tokenize(arg, ",", mates12); format = TAB_MATE5; break;
		case ARG_TAB6:   tokenize(arg, ",", mates12); format = TAB_MATE6; break;
		case 'f': format = FASTA; break;
		case 'F': {
			format = FASTA_CONT;
			pair<uint32_t, uint32_t> p = parsePair<uint32_t>(arg, ',');
			fastaContLen = p.first;
			fastaContFreq = p.second;
			break;
		}
		case ARG_BWA_SW_LIKE: {
			bwaSwLikeC = 5.5f;
			bwaSwLikeT = 30;
			bwaSwLike = true;
			localAlign = true;
			// -a INT   Score of a match [1]
			// -b INT   Mismatch penalty [3]
			// -q INT   Gap open penalty [5]
			// -r INT   Gap extension penalty. The penalty for a contiguous
			//          gap of size k is q+k*r. [2] 
			polstr += ";MA=1;MMP=C3;RDG=5,2;RFG=5,2";
			break;
		}
		case 'q': format = FASTQ; break;
		case 'r': format = RAW; break;
		case 'c': format = CMDLINE; break;
		case ARG_QSEQ: format = QSEQ; break;
		case 'C': {
			cerr << "Error: -C specified but Bowtie 2 does not support colorspace input." << endl;
			throw 1;
			break;
		}
		case 'I':
			gMinInsert = parseInt(0, "-I arg must be positive", arg);
			break;
		case 'X':
			gMaxInsert = parseInt(1, "-X arg must be at least 1", arg);
			break;
		case ARG_NO_DISCORDANT: gReportDiscordant = false; break;
		case ARG_NO_MIXED: gReportMixed = false; break;
		case 's':
			skipReads = (uint32_t)parseInt(0, "-s arg must be positive", arg);
			break;
		case ARG_FF: gMate1fw = true;  gMate2fw = true;  break;
		case ARG_RF: gMate1fw = false; gMate2fw = true;  break;
		case ARG_FR: gMate1fw = true;  gMate2fw = false; break;
		case ARG_SHMEM: useShmem = true; break;
		case ARG_SEED_SUMM: seedSumm = true; break;
		case ARG_MM: {
#ifdef BOWTIE_MM
			useMm = true;
			break;
#else
			cerr << "Memory-mapped I/O mode is disabled because bowtie was not compiled with" << endl
				 << "BOWTIE_MM defined.  Memory-mapped I/O is not supported under Windows.  If you" << endl
				 << "would like to use memory-mapped I/O on a platform that supports it, please" << endl
				 << "refrain from specifying BOWTIE_MM=0 when compiling Bowtie." << endl;
			throw 1;
#endif
		}
		case ARG_MMSWEEP: mmSweep = true; break;
		case ARG_HADOOPOUT: hadoopOut = true; break;
		case ARG_SOLEXA_QUALS: solexaQuals = true; break;
		case ARG_INTEGER_QUALS: integerQuals = true; break;
		case ARG_PHRED64: phred64Quals = true; break;
		case ARG_PHRED33: solexaQuals = false; phred64Quals = false; break;
		case ARG_OVERHANG: gReportOverhangs = true; break;
		case ARG_NO_CACHE: msNoCache = true; break;
		case ARG_USE_CACHE: msNoCache = false; break;
		case ARG_LOCAL_SEED_CACHE_SZ:
			seedCacheLocalMB = (uint32_t)parseInt(1, "--local-seed-cache-sz arg must be at least 1", arg);
			break;
		case ARG_CURRENT_SEED_CACHE_SZ:
			seedCacheCurrentMB = (uint32_t)parseInt(1, "--seed-cache-sz arg must be at least 1", arg);
			break;
		case ARG_REFIDX: noRefNames = true; break;
		case ARG_FUZZY: fuzzy = true; break;
		case ARG_FULLREF: fullRef = true; break;
		case ARG_GAP_BAR:
			gGapBarrier = parseInt(1, "--gbar must be no less than 1", arg);
			break;
		case ARG_SEED:
			seed = parseInt(0, "--seed arg must be at least 0", arg);
			break;
		case ARG_NON_DETERMINISTIC:
			arbitraryRandom = true;
			break;
		case 'u':
			qUpto = (uint32_t)parseInt(1, "-u/--qupto arg must be at least 1", arg);
			break;
		case 'Q':
			tokenize(arg, ",", qualities);
			integerQuals = true;
			break;
		case ARG_QUALS1:
			tokenize(arg, ",", qualities1);
			integerQuals = true;
			break;
		case ARG_QUALS2:
			tokenize(arg, ",", qualities2);
			integerQuals = true;
			break;
		case ARG_CACHE_LIM:
			cacheLimit = (uint32_t)parseInt(1, "--cachelim arg must be at least 1", arg);
			break;
		case ARG_CACHE_SZ:
			cacheSize = (uint32_t)parseInt(1, "--cachesz arg must be at least 1", arg);
			cacheSize *= (1024 * 1024); // convert from MB to B
			break;
		case ARG_WRAPPER: wrapper = arg; break;
        case 'x': bt2index = arg; break;
		case 'p':
			nthreads = parseInt(1, "-p/--threads arg must be at least 1", arg);
			break;
		case ARG_FILEPAR:
			fileParallel = true;
			break;
		case '3': gTrim3 = parseInt(0, "-3/--trim3 arg must be at least 0", arg); break;
		case '5': gTrim5 = parseInt(0, "-5/--trim5 arg must be at least 0", arg); break;
		case 'h': printUsage(cout); throw 0; break;
		case ARG_USAGE: printUsage(cout); throw 0; break;
		//
		// NOTE that unlike in Bowtie 1, -M, -a and -k are mutually
		// exclusive here.
		//
		case 'M': {
			msample = true;
			mhits = parse<uint32_t>(arg);
			if(saw_a || saw_k) {
				cerr << "Warning: -M, -k and -a are mutually exclusive. "
					 << "-M will override" << endl;
				khits = 1;
			}
			assert_eq(1, khits);
			saw_M = true;
			cerr << "Warning: -M is deprecated.  Use -D and -R to adjust " <<
			        "effort instead." << endl;
			break;
		}
		case ARG_EXTEND_ITERS: {
			maxIters = parse<size_t>(arg);
			break;
		}
		case ARG_NO_EXTEND: {
			doExtend = false;
			break;
		}
		case 'R': { polstr += ";ROUNDS="; polstr += arg; break; }
		case 'D': { polstr += ";DPS=";    polstr += arg; break; }
		case ARG_DP_MATE_STREAK_THRESH: {
			maxMateStreak = parse<size_t>(arg);
			break;
		}
		case ARG_DP_FAIL_STREAK_THRESH: {
			maxDpStreak = parse<size_t>(arg);
			break;
		}
		case ARG_EE_FAIL_STREAK_THRESH: {
			maxEeStreak = parse<size_t>(arg);
			break;
		}
		case ARG_UG_FAIL_STREAK_THRESH: {
			maxUgStreak = parse<size_t>(arg);
			break;
		}
		case ARG_DP_FAIL_THRESH: {
			maxDp = parse<size_t>(arg);
			break;
		}
		case ARG_UG_FAIL_THRESH: {
			maxUg = parse<size_t>(arg);
			break;
		}
		case ARG_SEED_BOOST_THRESH: {
			seedBoostThresh = parse<int>(arg);
			break;
		}
		case 'a': {
			msample = false;
			allHits = true;
			mhits = 0; // disable -M
			if(saw_M || saw_k) {
				cerr << "Warning: -M, -k and -a are mutually exclusive. "
					 << "-a will override" << endl;
			}
			saw_a = true;
			break;
		}
		case 'k': {
			msample = false;
			khits = (uint32_t)parseInt(1, "-k arg must be at least 1", arg);
			mhits = 0; // disable -M
			if(saw_M || saw_a) {
				cerr << "Warning: -M, -k and -a are mutually exclusive. "
					 << "-k will override" << endl;
			}
			saw_k = true;
			break;
		}
		case ARG_VERBOSE: gVerbose = 1; break;
		case ARG_STARTVERBOSE: startVerbose = true; break;
		case ARG_QUIET: gQuiet = true; break;
		case ARG_SANITY: sanityCheck = true; break;
		case 't': timing = true; break;
		case ARG_METRIC_IVAL: {
			metricsIval = parseInt(1, "--metrics arg must be at least 1", arg);
			break;
		}
		case ARG_METRIC_FILE: metricsFile = arg; break;
		case ARG_METRIC_STDERR: metricsStderr = true; break;
		case ARG_METRIC_PER_READ: metricsPerRead = true; break;
		case ARG_NO_FW: gNofw = true; break;
		case ARG_NO_RC: gNorc = true; break;
		case ARG_SAM_NO_QNAME_TRUNC: samTruncQname = false; break;
		case ARG_SAM_OMIT_SEC_SEQ: samOmitSecSeqQual = true; break;
		case ARG_SAM_NO_UNAL: samNoUnal = true; break;
		case ARG_SAM_NOHEAD: samNoHead = true; break;
		case ARG_SAM_NOSQ: samNoSQ = true; break;
		case ARG_SAM_PRINT_YI: sam_print_yi = true; break;
		case ARG_REORDER: reorder = true; break;
		case ARG_MAPQ_EX: {
			sam_print_zp = true;
			sam_print_zu = true;
			sam_print_xp = true;
			sam_print_xss = true;
			sam_print_yn = true;
			break;
		}
		case ARG_SHOW_RAND_SEED: {
			sam_print_zs = true;
			break;
		}
		case ARG_SAMPLE:
			sampleFrac = parse<float>(arg);
			break;
		case ARG_CP_MIN:
			cminlen = parse<size_t>(arg);
			break;
		case ARG_CP_IVAL:
			cpow2 = parse<size_t>(arg);
			break;
		case ARG_TRI:
			doTri = true;
			break;
		case ARG_READ_PASSTHRU: {
			sam_print_xr = true;
			break;
		}
		case ARG_READ_TIMES: {
			sam_print_xt = true;
			sam_print_xd = true;
			sam_print_xu = true;
			sam_print_yl = true;
			sam_print_ye = true;
			sam_print_yu = true;
			sam_print_yr = true;
			sam_print_zb = true;
			sam_print_zr = true;
			sam_print_zf = true;
			sam_print_zm = true;
			sam_print_zi = true;
			break;
		}
		case ARG_PARTITION: partitionSz = parse<int>(arg); break;
		case ARG_DPAD:
			maxhalf = parseInt(0, "--dpad must be no less than 0", arg);
			break;
		case ARG_ORIG:
			if(arg == NULL || strlen(arg) == 0) {
				cerr << "--orig arg must be followed by a string" << endl;
				printUsage(cerr);
				throw 1;
			}
			origString = arg;
			break;
		case ARG_NO_DOVETAIL: gDovetailMatesOK = false; break;
		case ARG_NO_CONTAIN:  gContainMatesOK  = false; break;
		case ARG_NO_OVERLAP:  gOlapMatesOK     = false; break;
		case ARG_DOVETAIL:    gDovetailMatesOK = true;  break;
		case ARG_CONTAIN:     gContainMatesOK  = true;  break;
		case ARG_OVERLAP:     gOlapMatesOK     = true;  break;
		case ARG_QC_FILTER: qcFilter = true; break;
		case ARG_NO_SCORE_PRIORITY: sortByScore = false; break;
		case ARG_IGNORE_QUALS: ignoreQuals = true; break;
		case ARG_MAPQ_V: mapqv = parse<int>(arg); break;
		case 'P': { presetList.push_back(arg); break; }
		case ARG_ALIGN_POLICY: {
			if(strlen(arg) > 0) {
				polstr += ";"; polstr += arg;
			}
			break;
		}
		case 'N': { polstr += ";SEED="; polstr += arg; break; }
		case 'L': {
			int64_t len = parse<size_t>(arg);
			if(len < 0) {
				cerr << "Error: -L argument must be >= 0; was " << arg << endl;
				throw 1;
			}
			if(len > 32) {
				cerr << "Error: -L argument must be <= 32; was" << arg << endl;
				throw 1;
			}
			polstr += ";SEEDLEN="; polstr += arg; break;
		}
		case 'O':
			multiseedOff = parse<size_t>(arg);
			break;
		case 'i': {
			EList<string> args;
			tokenize(arg, ",", args);
			if(args.size() > 3 || args.size() == 0) {
				cerr << "Error: expected 3 or fewer comma-separated "
					 << "arguments to -i option, got "
					 << args.size() << endl;
				throw 1;
			}
			// Interval-settings arguments
			polstr += (";IVAL=" + args[0]); // Function type
			if(args.size() > 1) {
				polstr += ("," + args[1]);  // Constant term
			}
			if(args.size() > 2) {
				polstr += ("," + args[2]);  // Coefficient
			}
			break;
		}
		case ARG_MULTISEED_IVAL: {
			polstr += ";";
			// Split argument by comma
			EList<string> args;
			tokenize(arg, ",", args);
			if(args.size() > 5 || args.size() == 0) {
				cerr << "Error: expected 5 or fewer comma-separated "
					 << "arguments to --multiseed option, got "
					 << args.size() << endl;
				throw 1;
			}
			// Seed mm and length arguments
			polstr += "SEED=";
			polstr += (args[0]); // # mismatches
			if(args.size() >  1) polstr += ("," + args[ 1]); // length
			if(args.size() >  2) polstr += (";IVAL=" + args[2]); // Func type
			if(args.size() >  3) polstr += ("," + args[ 3]); // Constant term
			if(args.size() >  4) polstr += ("," + args[ 4]); // Coefficient
			break;
		}
		case ARG_N_CEIL: {
			// Split argument by comma
			EList<string> args;
			tokenize(arg, ",", args);
			if(args.size() > 3) {
				cerr << "Error: expected 3 or fewer comma-separated "
					 << "arguments to --n-ceil option, got "
					 << args.size() << endl;
				throw 1;
			}
			if(args.size() == 0) {
				cerr << "Error: expected at least one argument to --n-ceil option" << endl;
				throw 1;
			}
			polstr += ";NCEIL=";
			if(args.size() == 3) {
				polstr += (args[0] + "," + args[1] + "," + args[2]);
			} else {
                if(args.size() == 1) {
                    polstr += ("C," + args[0]);
                } else {
					polstr += (args[0] + "," + args[1]);
				}
			}
			break;
		}
		case ARG_SCORE_MA:  polstr += ";MA=";    polstr += arg; break;
		case ARG_SCORE_MMP: {
			EList<string> args;
			tokenize(arg, ",", args);
			if(args.size() > 2 || args.size() == 0) {
				cerr << "Error: expected 1 or 2 comma-separated "
					 << "arguments to --mmp option, got " << args.size() << endl;
				throw 1;
			}
			if(args.size() >= 1) {
				polstr += ";MMP=Q,";
				polstr += args[0];
				if(args.size() >= 2) {
					polstr += ",";
					polstr += args[1];
				}
			}
			break;
		}
		case ARG_SCORE_NP:  polstr += ";NP=C";   polstr += arg; break;
		case ARG_SCORE_RDG: polstr += ";RDG=";   polstr += arg; break;
		case ARG_SCORE_RFG: polstr += ";RFG=";   polstr += arg; break;
		case ARG_SCORE_MIN: {
			polstr += ";";
			EList<string> args;
			tokenize(arg, ",", args);
			if(args.size() > 3 && args.size() == 0) {
				cerr << "Error: expected 3 or fewer comma-separated "
					 << "arguments to --n-ceil option, got "
					 << args.size() << endl;
				throw 1;
			}
			polstr += ("MIN=" + args[0]);
			if(args.size() > 1) {
				polstr += ("," + args[1]);
			}
			if(args.size() > 2) {
				polstr += ("," + args[2]);
			}
			break;
		}
		case ARG_DESC: printArgDesc(cout); throw 0;
		case 'S': outfile = arg; break;
		case 'U': {
			EList<string> args;
			tokenize(arg, ",", args);
			for(size_t i = 0; i < args.size(); i++) {
				queries.push_back(args[i]);
			}
			break;
		}
		case ARG_VERSION: showVersion = 1; break;
        case ARG_MIN_HITLEN: {
            minHitLen = parseInt(15, "--min-hitlen arg must be at least 15", arg);
            break;
        }
        case ARG_MIN_TOTALLEN: {
        	minTotalLen = parseInt(50, "--min-totallen arg must be at least 50", arg);
        	break;
        }
        case ARG_HOST_TAXIDS: {
            EList<string> args;
            tokenize(arg, ",", args);
            for(size_t i = 0; i < args.size(); i++) {
                istringstream ss(args[i]);
                uint64_t tid;
                ss >> tid;
                host_taxIDs.push_back(tid);
            }
            break;
        }
        case ARG_REPORT_FILE: {
        	reportFile = arg;
        	break;
        }
        case ARG_NO_ABUNDANCE: {
            abundance_analysis = false;
            break;
        }
        case ARG_NO_TRAVERSE: {
            tree_traverse = false;
            break;
        }
        case ARG_CLASSIFICATION_RANK: {
            classification_rank = arg;
            if(classification_rank != "strain" &&
               classification_rank != "species" &&
               classification_rank != "genus" &&
               classification_rank != "family" &&
               classification_rank != "order" &&
               classification_rank != "class" &&
               classification_rank != "phylum") {
                cerr << "Error: " << classification_rank << " (--classification-rank) should be one of strain, species, genus, family, order, class, and phylum" << endl;
                exit(1);
            }
            break;
        }
        case ARG_EXCLUDE_TAXIDS: {
            EList<string> args;
            tokenize(arg, ",", args);
            for(size_t i = 0; i < args.size(); i++) {
                istringstream ss(args[i]);
                uint64_t tid;
                ss >> tid;
                excluded_taxIDs.push_back(tid);
            }
            break;
        }
#ifdef USE_SRA
        case ARG_SRA_ACC: {
            tokenize(arg, ",", sra_accs); format = SRA_FASTA;
            break;
        }
#endif
		default:
			printUsage(cerr);
			throw 1;
	}
}

/**
 * Read command-line arguments
 */
static void parseOptions(int argc, const char **argv) {

	int option_index = 0;
	int next_option;
	saw_M = false;
	saw_a = false;
	saw_k = true;
	presetList.clear();
	if(startVerbose) { cerr << "Parsing options: "; logTime(cerr, true); }
	while(true) {
		next_option = getopt_long(
			argc, const_cast<char**>(argv),
			short_options, long_options, &option_index);
		const char * arg = optarg;
		if(next_option == EOF) {
			if(extra_opts_cur < extra_opts.size()) {
				next_option = extra_opts[extra_opts_cur].first;
				arg = extra_opts[extra_opts_cur].second.c_str();
				extra_opts_cur++;
			} else {
				break;
			}
		}
		parseOption(next_option, arg);
	}
	// Now parse all the presets.  Might want to pick which presets version to
	// use according to other parameters.
	auto_ptr<Presets> presets(new PresetsV0());
	// Apply default preset
	if(!defaultPreset.empty()) {
		polstr = applyPreset(defaultPreset, *presets.get()) + polstr;
	}
	// Apply specified presets
	for(size_t i = 0; i < presetList.size(); i++) {
		polstr += applyPreset(presetList[i], *presets.get());
	}
	for(size_t i = 0; i < extra_opts.size(); i++) {
		next_option = extra_opts[extra_opts_cur].first;
		const char *arg = extra_opts[extra_opts_cur].second.c_str();
		parseOption(next_option, arg);
	}
	// Remove initial semicolons
	while(!polstr.empty() && polstr[0] == ';') {
		polstr = polstr.substr(1);
	}
	if(gVerbose) {
		cerr << "Final policy string: '" << polstr.c_str() << "'" << endl;
	}
	size_t failStreakTmp = 0;
	SeedAlignmentPolicy::parseString(
		polstr,
		localAlign,
		noisyHpolymer,
		ignoreQuals,
		bonusMatchType,
		bonusMatch,
		penMmcType,
		penMmcMax,
		penMmcMin,
		penNType,
		penN,
		penRdGapConst,
		penRfGapConst,
		penRdGapLinear,
		penRfGapLinear,
		scoreMin,
		nCeil,
		penNCatPair,
		multiseedMms,
		multiseedLen,
		msIval,
		failStreakTmp,
		nSeedRounds);
	if(failStreakTmp > 0) {
		maxEeStreak = failStreakTmp;
		maxUgStreak = failStreakTmp;
		maxDpStreak = failStreakTmp;
	}
	if(saw_a || saw_k) {
		msample = false;
		mhits = 0;
	} else {
		assert_gt(mhits, 0);
		msample = true;
	}
	if(mates1.size() != mates2.size()) {
		cerr << "Error: " << mates1.size() << " mate files/sequences were specified with -1, but " << mates2.size() << endl
		     << "mate files/sequences were specified with -2.  The same number of mate files/" << endl
		     << "sequences must be specified with -1 and -2." << endl;
		throw 1;
	}
	if(qualities.size() && format != FASTA) {
		cerr << "Error: one or more quality files were specified with -Q but -f was not" << endl
		     << "enabled.  -Q works only in combination with -f and -C." << endl;
		throw 1;
	}
	if(qualities1.size() && format != FASTA) {
		cerr << "Error: one or more quality files were specified with --Q1 but -f was not" << endl
		     << "enabled.  --Q1 works only in combination with -f and -C." << endl;
		throw 1;
	}
	if(qualities2.size() && format != FASTA) {
		cerr << "Error: one or more quality files were specified with --Q2 but -f was not" << endl
		     << "enabled.  --Q2 works only in combination with -f and -C." << endl;
		throw 1;
	}
	if(qualities1.size() > 0 && mates1.size() != qualities1.size()) {
		cerr << "Error: " << mates1.size() << " mate files/sequences were specified with -1, but " << qualities1.size() << endl
		     << "quality files were specified with --Q1.  The same number of mate and quality" << endl
		     << "files must sequences must be specified with -1 and --Q1." << endl;
		throw 1;
	}
	if(qualities2.size() > 0 && mates2.size() != qualities2.size()) {
		cerr << "Error: " << mates2.size() << " mate files/sequences were specified with -2, but " << qualities2.size() << endl
		     << "quality files were specified with --Q2.  The same number of mate and quality" << endl
		     << "files must sequences must be specified with -2 and --Q2." << endl;
		throw 1;
	}
	if(!rgs.empty() && rgid.empty()) {
		cerr << "Warning: --rg was specified without --rg-id also "
		     << "being specified.  @RG line is not printed unless --rg-id "
			 << "is specified." << endl;
	}
	// Check for duplicate mate input files
	if(format != CMDLINE) {
		for(size_t i = 0; i < mates1.size(); i++) {
			for(size_t j = 0; j < mates2.size(); j++) {
				if(mates1[i] == mates2[j] && !gQuiet) {
					cerr << "Warning: Same mate file \"" << mates1[i].c_str() << "\" appears as argument to both -1 and -2" << endl;
				}
			}
		}
	}
	// If both -s and -u are used, we need to adjust qUpto accordingly
	// since it uses rdid to know if we've reached the -u limit (and
	// rdids are all shifted up by skipReads characters)
	if(qUpto + skipReads > qUpto) {
		qUpto += skipReads;
	}
	if(useShmem && useMm && !gQuiet) {
		cerr << "Warning: --shmem overrides --mm..." << endl;
		useMm = false;
	}
	if(gGapBarrier < 1) {
		cerr << "Warning: --gbar was set less than 1 (=" << gGapBarrier
		     << "); setting to 1 instead" << endl;
		gGapBarrier = 1;
	}
	if(multiseedMms >= multiseedLen) {
		assert_gt(multiseedLen, 0);
		cerr << "Warning: seed mismatches (" << multiseedMms
		     << ") is less than seed length (" << multiseedLen
			 << "); setting mismatches to " << (multiseedMms-1)
			 << " instead" << endl;
		multiseedMms = multiseedLen-1;
	}
	sam_print_zm = sam_print_zm && bowtie2p5;
#ifndef NDEBUG
	if(!gQuiet) {
		cerr << "Warning: Running in debug mode.  Please use debug mode only "
			 << "for diagnosing errors, and not for typical use of Centrifuge."
			 << endl;
	}
#endif
}

static const char *argv0 = NULL;

/// Create a PatternSourcePerThread for the current thread according
/// to the global params and return a pointer to it
static PatternSourcePerThreadFactory*
createPatsrcFactory(PairedPatternSource& _patsrc, int tid) {
	PatternSourcePerThreadFactory *patsrcFact;
	patsrcFact = new WrappedPatternSourcePerThreadFactory(_patsrc);
	assert(patsrcFact != NULL);
	return patsrcFact;
}

#define PTHREAD_ATTRS (PTHREAD_CREATE_JOINABLE | PTHREAD_CREATE_DETACHED)

typedef TIndexOffU index_t;
typedef uint16_t local_index_t;
static PairedPatternSource*              multiseed_patsrc;
static Ebwt<index_t>*                    multiseed_ebwtFw;
static Ebwt<index_t>*                    multiseed_ebwtBw;
static Scoring*                          multiseed_sc;
static BitPairReference*                 multiseed_refs;
static AlnSink<index_t>*                 multiseed_msink;
static OutFileBuf*                       multiseed_metricsOfb;
static EList<string>                     multiseed_refnames;

/**
 * Metrics for measuring the work done by the outer read alignment
 * loop.
 */
struct OuterLoopMetrics {

	OuterLoopMetrics() {
	    reset();
	}

	/**
	 * Set all counters to 0.
	 */
	void reset() {
		reads = bases = srreads = srbases =
		freads = fbases = ureads = ubases = 0;
	}

	/**
	 * Sum the counters in m in with the conters in this object.  This
	 * is the only safe way to update an OuterLoopMetrics that's shared
	 * by multiple threads.
	 */
	void merge(
		const OuterLoopMetrics& m,
		bool getLock = false)
	{
		ThreadSafe ts(&mutex_m, getLock);
		reads += m.reads;
		bases += m.bases;
		srreads += m.srreads;
		srbases += m.srbases;
		freads += m.freads;
		fbases += m.fbases;
		ureads += m.ureads;
		ubases += m.ubases;
	}

	uint64_t reads;   // total reads
	uint64_t bases;   // total bases
	uint64_t srreads; // same-read reads
	uint64_t srbases; // same-read bases
	uint64_t freads;  // filtered reads
	uint64_t fbases;  // filtered bases
	uint64_t ureads;  // unfiltered reads
	uint64_t ubases;  // unfiltered bases
	MUTEX_T mutex_m;
};

/**
 * Collection of all relevant performance metrics when aligning in
 * multiseed mode.
 */
struct PerfMetrics {

	PerfMetrics() : first(true) { reset(); }

	/**
	 * Set all counters to 0.
	 */
	void reset() {
		olm.reset();
		wlm.reset();
		rpm.reset();
		spm.reset();
		nbtfiltst = 0;
		nbtfiltsc = 0;
		nbtfiltdo = 0;
		
		olmu.reset();
		wlmu.reset();
		rpmu.reset();
		spmu.reset();
		nbtfiltst_u = 0;
		nbtfiltsc_u = 0;
		nbtfiltdo_u = 0;
        
        him.reset();
	}

	/**
	 * Merge a set of specific metrics into this object.
	 */
	void merge(
		const OuterLoopMetrics *ol,
		const WalkMetrics *wl,
		const ReportingMetrics *rm,
		const SpeciesMetrics *sm,
		uint64_t nbtfiltst_,
		uint64_t nbtfiltsc_,
		uint64_t nbtfiltdo_,
        const HIMetrics *hi,
		bool getLock)
	{

		ThreadSafe ts(&mutex_m, getLock);
		if(ol != NULL) {
			olmu.merge(*ol, false);
		}
		if(wl != NULL) {
			wlmu.merge(*wl, false);
		}
		if(rm != NULL) {
			rpmu.merge(*rm, false);
		}
		if (sm != NULL) {
			spmu.merge(*sm, false);
		}
		nbtfiltst_u += nbtfiltst_;
		nbtfiltsc_u += nbtfiltsc_;
		nbtfiltdo_u += nbtfiltdo_;
        if(hi != NULL) {
            him.merge(*hi, false);
        }
	}

	/**
	 * Reports a matrix of results, incl. column labels, to an OutFileBuf.
	 * Optionally also sends results to stderr (unbuffered).  Can optionally
	 * print a per-read record with the read name at the beginning.
	 */
	void reportInterval(
		OutFileBuf* o,        // file to send output to
		bool metricsStderr,   // additionally output to stderr?
		bool total,           // true -> report total, otherwise incremental
		bool sync,            //  synchronize output
		const BTString *name) // non-NULL name pointer if is per-read record
	{
		ThreadSafe ts(&mutex_m, sync);
		ostringstream stderrSs;
		time_t curtime = time(0);
		char buf[1024];
		if(first) {
			const char *str =
				/*  1 */ "Time"           "\t"
				/*  2 */ "Read"           "\t"
				/*  3 */ "Base"           "\t"
				/*  4 */ "SameRead"       "\t"
				/*  5 */ "SameReadBase"   "\t"
				/*  6 */ "UnfilteredRead" "\t"
				/*  7 */ "UnfilteredBase" "\t"
				
				/*  8 */ "Paired"         "\t"
				/*  9 */ "Unpaired"       "\t"
				/* 10 */ "AlConUni"       "\t"
				/* 11 */ "AlConRep"       "\t"
				/* 12 */ "AlConFail"      "\t"
				/* 13 */ "AlDis"          "\t"
				/* 14 */ "AlConFailUni"   "\t"
				/* 15 */ "AlConFailRep"   "\t"
				/* 16 */ "AlConFailFail"  "\t"
				/* 17 */ "AlConRepUni"    "\t"
				/* 18 */ "AlConRepRep"    "\t"
				/* 19 */ "AlConRepFail"   "\t"
				/* 20 */ "AlUnpUni"       "\t"
				/* 21 */ "AlUnpRep"       "\t"
				/* 22 */ "AlUnpFail"      "\t"
				
				/* 23 */ "SeedSearch"     "\t"
				/* 24 */ "IntraSCacheHit" "\t"
				/* 25 */ "InterSCacheHit" "\t"
				/* 26 */ "OutOfMemory"    "\t"
				/* 27 */ "AlBWOp"         "\t"
				/* 28 */ "AlBWBranch"     "\t"
				/* 29 */ "ResBWOp"        "\t"
				/* 30 */ "ResBWBranch"    "\t"
				/* 31 */ "ResResolve"     "\t"
				/* 34 */ "ResReport"      "\t"
				/* 35 */ "RedundantSHit"  "\t"

				/* 36 */ "BestMinEdit0"   "\t"
				/* 37 */ "BestMinEdit1"   "\t"
				/* 38 */ "BestMinEdit2"   "\t"

				/* 39 */ "ExactAttempts"  "\t"
				/* 40 */ "ExactSucc"      "\t"
				/* 41 */ "ExactRanges"    "\t"
				/* 42 */ "ExactRows"      "\t"
				/* 43 */ "ExactOOMs"      "\t"

				/* 44 */ "1mmAttempts"    "\t"
				/* 45 */ "1mmSucc"        "\t"
				/* 46 */ "1mmRanges"      "\t"
				/* 47 */ "1mmRows"        "\t"
				/* 48 */ "1mmOOMs"        "\t"

				/* 49 */ "UngappedSucc"   "\t"
				/* 50 */ "UngappedFail"   "\t"
				/* 51 */ "UngappedNoDec"  "\t"

				/* 52 */ "DPExLt10Gaps"   "\t"
				/* 53 */ "DPExLt5Gaps"    "\t"
				/* 54 */ "DPExLt3Gaps"    "\t"

				/* 55 */ "DPMateLt10Gaps" "\t"
				/* 56 */ "DPMateLt5Gaps"  "\t"
				/* 57 */ "DPMateLt3Gaps"  "\t"

				/* 58 */ "DP16ExDps"      "\t"
				/* 59 */ "DP16ExDpSat"    "\t"
				/* 60 */ "DP16ExDpFail"   "\t"
				/* 61 */ "DP16ExDpSucc"   "\t"
				/* 62 */ "DP16ExCol"      "\t"
				/* 63 */ "DP16ExCell"     "\t"
				/* 64 */ "DP16ExInner"    "\t"
				/* 65 */ "DP16ExFixup"    "\t"
				/* 66 */ "DP16ExGathSol"  "\t"
				/* 67 */ "DP16ExBt"       "\t"
				/* 68 */ "DP16ExBtFail"   "\t"
				/* 69 */ "DP16ExBtSucc"   "\t"
				/* 70 */ "DP16ExBtCell"   "\t"
				/* 71 */ "DP16ExCoreRej"  "\t"
				/* 72 */ "DP16ExNRej"     "\t"

				/* 73 */ "DP8ExDps"       "\t"
				/* 74 */ "DP8ExDpSat"     "\t"
				/* 75 */ "DP8ExDpFail"    "\t"
				/* 76 */ "DP8ExDpSucc"    "\t"
				/* 77 */ "DP8ExCol"       "\t"
				/* 78 */ "DP8ExCell"      "\t"
				/* 79 */ "DP8ExInner"     "\t"
				/* 80 */ "DP8ExFixup"     "\t"
				/* 81 */ "DP8ExGathSol"   "\t"
				/* 82 */ "DP8ExBt"        "\t"
				/* 83 */ "DP8ExBtFail"    "\t"
				/* 84 */ "DP8ExBtSucc"    "\t"
				/* 85 */ "DP8ExBtCell"    "\t"
				/* 86 */ "DP8ExCoreRej"   "\t"
				/* 87 */ "DP8ExNRej"      "\t"

				/* 88 */ "DP16MateDps"     "\t"
				/* 89 */ "DP16MateDpSat"   "\t"
				/* 90 */ "DP16MateDpFail"  "\t"
				/* 91 */ "DP16MateDpSucc"  "\t"
				/* 92 */ "DP16MateCol"     "\t"
				/* 93 */ "DP16MateCell"    "\t"
				/* 94 */ "DP16MateInner"   "\t"
				/* 95 */ "DP16MateFixup"   "\t"
				/* 96 */ "DP16MateGathSol" "\t"
				/* 97 */ "DP16MateBt"      "\t"
				/* 98 */ "DP16MateBtFail"  "\t"
				/* 99 */ "DP16MateBtSucc"  "\t"
				/* 100 */ "DP16MateBtCell"  "\t"
				/* 101 */ "DP16MateCoreRej" "\t"
				/* 102 */ "DP16MateNRej"    "\t"

				/* 103 */ "DP8MateDps"     "\t"
				/* 104 */ "DP8MateDpSat"   "\t"
				/* 105 */ "DP8MateDpFail"  "\t"
				/* 106 */ "DP8MateDpSucc"  "\t"
				/* 107 */ "DP8MateCol"     "\t"
				/* 108 */ "DP8MateCell"    "\t"
				/* 109 */ "DP8MateInner"   "\t"
				/* 110 */ "DP8MateFixup"   "\t"
				/* 111 */ "DP8MateGathSol" "\t"
				/* 112 */ "DP8MateBt"      "\t"
				/* 113 */ "DP8MateBtFail"  "\t"
				/* 114 */ "DP8MateBtSucc"  "\t"
				/* 115 */ "DP8MateBtCell"  "\t"
				/* 116 */ "DP8MateCoreRej" "\t"
				/* 117 */ "DP8MateNRej"    "\t"

				/* 118 */ "DPBtFiltStart"  "\t"
				/* 119 */ "DPBtFiltScore"  "\t"
				/* 120 */ "DpBtFiltDom"    "\t"

				/* 121 */ "MemPeak"        "\t"
				/* 122 */ "UncatMemPeak"   "\t" // 0
				/* 123 */ "EbwtMemPeak"    "\t" // EBWT_CAT
				/* 124 */ "CacheMemPeak"   "\t" // CA_CAT
				/* 125 */ "ResolveMemPeak" "\t" // GW_CAT
				/* 126 */ "AlignMemPeak"   "\t" // AL_CAT
				/* 127 */ "DPMemPeak"      "\t" // DP_CAT
				/* 128 */ "MiscMemPeak"    "\t" // MISC_CAT
				/* 129 */ "DebugMemPeak"   "\t" // DEBUG_CAT
            
                /* 130 */ "LocalSearch"         "\t"
                /* 131 */ "AnchorSearch"        "\t"
                /* 132 */ "LocalIndexSearch"    "\t"
                /* 133 */ "LocalExtSearch"      "\t"
                /* 134 */ "LocalSearchRecur"    "\t"
                /* 135 */ "GlobalGenomeCoords"  "\t"
                /* 136 */ "LocalGenomeCoords"   "\t"
            
            
				"\n";
			
			if(name != NULL) {
				if(o != NULL) o->writeChars("Name\t");
				if(metricsStderr) stderrSs << "Name\t";
			}
			
			if(o != NULL) o->writeChars(str);
			if(metricsStderr) stderrSs << str;
			first = false;
		}
		
		if(total) mergeIncrementals();
		
		// 0. Read name, if needed
		if(name != NULL) {
			if(o != NULL) {
				o->writeChars(name->toZBuf());
				o->write('\t');
			}
			if(metricsStderr) {
				stderrSs << (*name) << '\t';
			}
		}
			
		// 1. Current time in secs
		itoa10<time_t>(curtime, buf);
		if(metricsStderr) stderrSs << buf << '\t';
		if(o != NULL) { o->writeChars(buf); o->write('\t'); }
		
		const OuterLoopMetrics& ol = total ? olm : olmu;
		
		// 2. Reads
		itoa10<uint64_t>(ol.reads, buf);
		if(metricsStderr) stderrSs << buf << '\t';
		if(o != NULL) { o->writeChars(buf); o->write('\t'); }
		// 3. Bases
		itoa10<uint64_t>(ol.bases, buf);
		if(metricsStderr) stderrSs << buf << '\t';
		if(o != NULL) { o->writeChars(buf); o->write('\t'); }
		// 4. Same-read reads
		itoa10<uint64_t>(ol.srreads, buf);
		if(metricsStderr) stderrSs << buf << '\t';
		if(o != NULL) { o->writeChars(buf); o->write('\t'); }
		// 5. Same-read bases
		itoa10<uint64_t>(ol.srbases, buf);
		if(metricsStderr) stderrSs << buf << '\t';
		if(o != NULL) { o->writeChars(buf); o->write('\t'); }
		// 6. Unfiltered reads
		itoa10<uint64_t>(ol.ureads, buf);
		if(metricsStderr) stderrSs << buf << '\t';
		if(o != NULL) { o->writeChars(buf); o->write('\t'); }
		// 7. Unfiltered bases
		itoa10<uint64_t>(ol.ubases, buf);
		if(metricsStderr) stderrSs << buf << '\t';
		if(o != NULL) { o->writeChars(buf); o->write('\t'); }

		const ReportingMetrics& rp = total ? rpm : rpmu;
		//const SpeciesMetrics& sp = total ? spm : spmu; // TODO: do something with sp

		// 8. Paired reads
		itoa10<uint64_t>(rp.npaired, buf);
		if(metricsStderr) stderrSs << buf << '\t';
		if(o != NULL) { o->writeChars(buf); o->write('\t'); }
		// 9. Unpaired reads
		itoa10<uint64_t>(rp.nunpaired, buf);
		if(metricsStderr) stderrSs << buf << '\t';
		if(o != NULL) { o->writeChars(buf); o->write('\t'); }
		// 10. Pairs with unique concordant alignments
		itoa10<uint64_t>(rp.nconcord_uni, buf);
		if(metricsStderr) stderrSs << buf << '\t';
		if(o != NULL) { o->writeChars(buf); o->write('\t'); }
#if 0
		// 11. Pairs with repetitive concordant alignments
		itoa10<uint64_t>(rp.nconcord_rep, buf);
		if(metricsStderr) stderrSs << buf << '\t';
		if(o != NULL) { o->writeChars(buf); o->write('\t'); }
		// 12. Pairs with 0 concordant alignments
		itoa10<uint64_t>(rp.nconcord_0, buf);
		if(metricsStderr) stderrSs << buf << '\t';
		if(o != NULL) { o->writeChars(buf); o->write('\t'); }
		// 13. Pairs with 1 discordant alignment
		itoa10<uint64_t>(rp.ndiscord, buf);
		if(metricsStderr) stderrSs << buf << '\t';
		if(o != NULL) { o->writeChars(buf); o->write('\t'); }
		// 14. Mates from unaligned pairs that align uniquely
		itoa10<uint64_t>(rp.nunp_0_uni, buf);
		if(metricsStderr) stderrSs << buf << '\t';
		if(o != NULL) { o->writeChars(buf); o->write('\t'); }
		// 15. Mates from unaligned pairs that align repetitively
		itoa10<uint64_t>(rp.nunp_0_rep, buf);
		if(metricsStderr) stderrSs << buf << '\t';
		if(o != NULL) { o->writeChars(buf); o->write('\t'); }
		// 16. Mates from unaligned pairs that fail to align
		itoa10<uint64_t>(rp.nunp_0_0, buf);
		if(metricsStderr) stderrSs << buf << '\t';
		if(o != NULL) { o->writeChars(buf); o->write('\t'); }
		// 17. Mates from repetitive pairs that align uniquely
		itoa10<uint64_t>(rp.nunp_rep_uni, buf);
		if(metricsStderr) stderrSs << buf << '\t';
		if(o != NULL) { o->writeChars(buf); o->write('\t'); }
		// 18. Mates from repetitive pairs that align repetitively
		itoa10<uint64_t>(rp.nunp_rep_rep, buf);
		if(metricsStderr) stderrSs << buf << '\t';
		if(o != NULL) { o->writeChars(buf); o->write('\t'); }
		// 19. Mates from repetitive pairs that fail to align
		itoa10<uint64_t>(rp.nunp_rep_0, buf);
		if(metricsStderr) stderrSs << buf << '\t';
		if(o != NULL) { o->writeChars(buf); o->write('\t'); }
		// 20. Unpaired reads that align uniquely
		itoa10<uint64_t>(rp.nunp_uni, buf);
		if(metricsStderr) stderrSs << buf << '\t';
		if(o != NULL) { o->writeChars(buf); o->write('\t'); }
		// 21. Unpaired reads that align repetitively
		itoa10<uint64_t>(rp.nunp_rep, buf);
		if(metricsStderr) stderrSs << buf << '\t';
		if(o != NULL) { o->writeChars(buf); o->write('\t'); }
		// 22. Unpaired reads that fail to align
		itoa10<uint64_t>(rp.nunp_0, buf);
		if(metricsStderr) stderrSs << buf << '\t';
		if(o != NULL) { o->writeChars(buf); o->write('\t'); }
#endif
        
		const WalkMetrics& wl = total ? wlm : wlmu;
		
		// 29. Burrows-Wheeler ops in resolver
		itoa10<uint64_t>(wl.bwops, buf);
		if(metricsStderr) stderrSs << buf << '\t';
		if(o != NULL) { o->writeChars(buf); o->write('\t'); }
		// 30. Burrows-Wheeler branches in resolver
		itoa10<uint64_t>(wl.branches, buf);
		if(metricsStderr) stderrSs << buf << '\t';
		if(o != NULL) { o->writeChars(buf); o->write('\t'); }
		// 31. Burrows-Wheeler offset resolutions
		itoa10<uint64_t>(wl.resolves, buf);
		if(metricsStderr) stderrSs << buf << '\t';
		if(o != NULL) { o->writeChars(buf); o->write('\t'); }
		// 34. Offset reports
		itoa10<uint64_t>(wl.reports, buf);
		if(metricsStderr) stderrSs << buf << '\t';
		if(o != NULL) { o->writeChars(buf); o->write('\t'); }
		
		// 121. Overall memory peak
		itoa10<size_t>(gMemTally.peak() >> 20, buf);
		if(metricsStderr) stderrSs << buf << '\t';
		if(o != NULL) { o->writeChars(buf); o->write('\t'); }
		// 122. Uncategorized memory peak
		itoa10<size_t>(gMemTally.peak(0) >> 20, buf);
		if(metricsStderr) stderrSs << buf << '\t';
		if(o != NULL) { o->writeChars(buf); o->write('\t'); }
		// 123. Ebwt memory peak
		itoa10<size_t>(gMemTally.peak(EBWT_CAT) >> 20, buf);
		if(metricsStderr) stderrSs << buf << '\t';
		if(o != NULL) { o->writeChars(buf); o->write('\t'); }
		// 124. Cache memory peak
		itoa10<size_t>(gMemTally.peak(CA_CAT) >> 20, buf);
		if(metricsStderr) stderrSs << buf << '\t';
		if(o != NULL) { o->writeChars(buf); o->write('\t'); }
		// 125. Resolver memory peak
		itoa10<size_t>(gMemTally.peak(GW_CAT) >> 20, buf);
		if(metricsStderr) stderrSs << buf << '\t';
		if(o != NULL) { o->writeChars(buf); o->write('\t'); }
		// 126. Seed aligner memory peak
		itoa10<size_t>(gMemTally.peak(AL_CAT) >> 20, buf);
		if(metricsStderr) stderrSs << buf << '\t';
		if(o != NULL) { o->writeChars(buf); o->write('\t'); }
		// 127. Dynamic programming aligner memory peak
		itoa10<size_t>(gMemTally.peak(DP_CAT) >> 20, buf);
		if(metricsStderr) stderrSs << buf << '\t';
		if(o != NULL) { o->writeChars(buf); o->write('\t'); }
		// 128. Miscellaneous memory peak
		itoa10<size_t>(gMemTally.peak(MISC_CAT) >> 20, buf);
		if(metricsStderr) stderrSs << buf << '\t';
		if(o != NULL) { o->writeChars(buf); o->write('\t'); }
		// 129. Debug memory peak
		itoa10<size_t>(gMemTally.peak(DEBUG_CAT) >> 20, buf);
        if(metricsStderr) stderrSs << buf << '\t';
		if(o != NULL) { o->writeChars(buf); o->write('\t'); }
        
        // 130
        itoa10<size_t>(him.localatts, buf);
		if(metricsStderr) stderrSs << buf << '\t';
		if(o != NULL) { o->writeChars(buf); o->write('\t'); }
        // 131
        itoa10<size_t>(him.anchoratts, buf);
		if(metricsStderr) stderrSs << buf << '\t';
		if(o != NULL) { o->writeChars(buf); o->write('\t'); }
        // 132
        itoa10<size_t>(him.localindexatts, buf);
		if(metricsStderr) stderrSs << buf << '\t';
		if(o != NULL) { o->writeChars(buf); o->write('\t'); }
        // 133
        itoa10<size_t>(him.localextatts, buf);
        if(metricsStderr) stderrSs << buf << '\t';
		if(o != NULL) { o->writeChars(buf); o->write('\t'); }
        // 134
        itoa10<size_t>(him.localsearchrecur, buf);
        if(metricsStderr) stderrSs << buf << '\t';
		if(o != NULL) { o->writeChars(buf); o->write('\t'); }
        // 135
        itoa10<size_t>(him.globalgenomecoords, buf);
        if(metricsStderr) stderrSs << buf << '\t';
		if(o != NULL) { o->writeChars(buf); o->write('\t'); }
        // 136
        itoa10<size_t>(him.localgenomecoords, buf);
        if(metricsStderr) stderrSs << buf;
		if(o != NULL) { o->writeChars(buf); }

		if(o != NULL) { o->write('\n'); }
		if(metricsStderr) cerr << stderrSs.str().c_str() << endl;
		if(!total) mergeIncrementals();
	}
	
	void mergeIncrementals() {
		olm.merge(olmu, false);
		wlm.merge(wlmu, false);
		nbtfiltst_u += nbtfiltst;
		nbtfiltsc_u += nbtfiltsc;
		nbtfiltdo_u += nbtfiltdo;

		olmu.reset();
		wlmu.reset();
		rpmu.reset();
		spmu.reset();
		nbtfiltst_u = 0;
		nbtfiltsc_u = 0;
		nbtfiltdo_u = 0;
	}

	// Total over the whole job
	OuterLoopMetrics  olm;   // overall metrics
	WalkMetrics       wlm;   // metrics related to walking left (i.e. resolving reference offsets)
	ReportingMetrics  rpm;   // metrics related to reporting
	SpeciesMetrics    spm;   // metrics related to species
	uint64_t          nbtfiltst;
	uint64_t          nbtfiltsc;
	uint64_t          nbtfiltdo;

	// Just since the last update
	OuterLoopMetrics  olmu;  // overall metrics
	WalkMetrics       wlmu;  // metrics related to walking left (i.e. resolving reference offsets)
	ReportingMetrics  rpmu;  // metrics related to reporting
	SpeciesMetrics    spmu;  // metrics related to species counting
	uint64_t          nbtfiltst_u;
	uint64_t          nbtfiltsc_u;
	uint64_t          nbtfiltdo_u;
    
    //
    HIMetrics         him;

	MUTEX_T           mutex_m;  // lock for when one ob
	bool              first; // yet to print first line?
	time_t            lastElapsed; // used in reportInterval to measure time since last call
};

static PerfMetrics metrics;

// Cyclic rotations
#define ROTL(n, x) (((x) << (n)) | ((x) >> (32-n)))
#define ROTR(n, x) (((x) >> (n)) | ((x) << (32-n)))

static inline void printMmsSkipMsg(
	const PatternSourcePerThread& ps,
	bool paired,
	bool mate1,
	int seedmms)
{
	ostringstream os;
	if(paired) {
		os << "Warning: skipping mate #" << (mate1 ? '1' : '2')
		   << " of read '" << (mate1 ? ps.bufa().name : ps.bufb().name)
		   << "' because length (" << (mate1 ? ps.bufa().patFw.length() : ps.bufb().patFw.length())
		   << ") <= # seed mismatches (" << seedmms << ")" << endl;
	} else {
		os << "Warning: skipping read '" << (mate1 ? ps.bufa().name : ps.bufb().name)
		   << "' because length (" << (mate1 ? ps.bufa().patFw.length() : ps.bufb().patFw.length())
		   << ") <= # seed mismatches (" << seedmms << ")" << endl;
	}
	cerr << os.str().c_str();
}

static inline void printLenSkipMsg(
	const PatternSourcePerThread& ps,
	bool paired,
	bool mate1)
{
	ostringstream os;
	if(paired) {
		os << "Warning: skipping mate #" << (mate1 ? '1' : '2')
		   << " of read '" << (mate1 ? ps.bufa().name : ps.bufb().name)
		   << "' because it was < 2 characters long" << endl;
	} else {
		os << "Warning: skipping read '" << (mate1 ? ps.bufa().name : ps.bufb().name)
		   << "' because it was < 2 characters long" << endl;
	}
	cerr << os.str().c_str();
}

static inline void printLocalScoreMsg(
	const PatternSourcePerThread& ps,
	bool paired,
	bool mate1)
{
	ostringstream os;
	if(paired) {
		os << "Warning: minimum score function gave negative number in "
		   << "--local mode for mate #" << (mate1 ? '1' : '2')
		   << " of read '" << (mate1 ? ps.bufa().name : ps.bufb().name)
		   << "; setting to 0 instead" << endl;
	} else {
		os << "Warning: minimum score function gave negative number in "
		   << "--local mode for read '" << (mate1 ? ps.bufa().name : ps.bufb().name)
		   << "; setting to 0 instead" << endl;
	}
	cerr << os.str().c_str();
}

static inline void printEEScoreMsg(
	const PatternSourcePerThread& ps,
	bool paired,
	bool mate1)
{
	ostringstream os;
	if(paired) {
		os << "Warning: minimum score function gave positive number in "
		   << "--end-to-end mode for mate #" << (mate1 ? '1' : '2')
		   << " of read '" << (mate1 ? ps.bufa().name : ps.bufb().name)
		   << "; setting to 0 instead" << endl;
	} else {
		os << "Warning: minimum score function gave positive number in "
		   << "--end-to-end mode for read '" << (mate1 ? ps.bufa().name : ps.bufb().name)
		   << "; setting to 0 instead" << endl;
	}
	cerr << os.str().c_str();
}


#define MERGE_METRICS(met, sync) { \
	msink.mergeMetrics(rpm); \
	met.merge( \
		&olm, \
		&wlm, \
		&rpm, \
		&spm, \
		nbtfiltst, \
		nbtfiltsc, \
		nbtfiltdo, \
        &him, \
		sync); \
	olm.reset(); \
	wlm.reset(); \
	rpm.reset(); \
	spm.reset(); \
    him.reset(); \
}

/**
 * Called once per thread.  Sets up per-thread pointers to the shared global
 * data structures, creates per-thread structures, then enters the alignment
 * loop.  The general flow of the alignment loop is:
 *
 * - If it's been a while and we're the master thread, report some alignment
 *   metrics
 * - Get the next read/pair
 * - Check if this read/pair is identical to the previous
 *   + If identical, check whether we can skip any or all alignment stages.  If
 *     we can skip all stages, report the result immediately and move to next
 *     read/pair
 *   + If not identical, continue
 * -
 */
static void multiseedSearchWorker(void *vp) {

	int tid = *((int*)vp);
	assert(multiseed_ebwtFw != NULL);
	assert(multiseedMms == 0 || multiseed_ebwtBw != NULL);
	PairedPatternSource&             patsrc   = *multiseed_patsrc;
	const Ebwt<index_t>&             ebwtFw   = *multiseed_ebwtFw;
	const Ebwt<index_t>&             ebwtBw   = *multiseed_ebwtBw;
	const Scoring&                   sc       = *multiseed_sc;
	const BitPairReference&          ref      = *multiseed_refs;
	AlnSink<index_t>&                msink    = *multiseed_msink;
	OutFileBuf*                      metricsOfb = multiseed_metricsOfb;
    
	// Sinks: these are so that we can print tables encoding counts for
	// events of interest on a per-read, per-seed, per-join, or per-SW
	// level.  These in turn can be used to diagnose performance
	// problems, or generally characterize performance.
	
	//const BitPairReference& refs   = *multiseed_refs;
	auto_ptr<PatternSourcePerThreadFactory> patsrcFact(createPatsrcFactory(patsrc, tid));
	auto_ptr<PatternSourcePerThread> ps(patsrcFact->create());
	
	// Instantiate an object for holding reporting-related parameters.
    ReportingParams rp((allHits ? std::numeric_limits<THitInt>::max() : khits),
                       ebwtFw.compressed()); // -k

	// Make a per-thread wrapper for the global MHitSink object.
	AlnSinkWrap<index_t> msinkwrap(
                                   msink,         // global sink
                                   rp,            // reporting parameters
                                   (size_t)tid);  // thread id
    
    Classifier<index_t, local_index_t> classifier(
                                                  ebwtFw,
                                                  multiseed_refnames,
                                                  gMate1fw,
                                                  gMate2fw,
                                                  minHitLen,
                                                  tree_traverse,
                                                  classification_rank,
                                                  host_taxIDs,
                                                  excluded_taxIDs);
	OuterLoopMetrics olm;
	WalkMetrics wlm;
	ReportingMetrics rpm;
	PerReadMetrics prm;
	SpeciesMetrics spm;

	RandomSource rnd, rndArb;
	uint64_t nbtfiltst = 0; // TODO: find a new home for these
	uint64_t nbtfiltsc = 0; // TODO: find a new home for these
	uint64_t nbtfiltdo = 0; // TODO: find a new home for these
    HIMetrics him;
    
	ASSERT_ONLY(BTDnaString tmp);
    
	int pepolFlag;
	if(gMate1fw && gMate2fw) {
		pepolFlag = PE_POLICY_FF;
	} else if(gMate1fw && !gMate2fw) {
		pepolFlag = PE_POLICY_FR;
	} else if(!gMate1fw && gMate2fw) {
		pepolFlag = PE_POLICY_RF;
	} else {
		pepolFlag = PE_POLICY_RR;
	}
	assert_geq(gMaxInsert, gMinInsert);
	assert_geq(gMinInsert, 0);
	PairedEndPolicy pepol(
                          pepolFlag,
                          gMaxInsert,
                          gMinInsert,
                          localAlign,
                          gFlippedMatesOK,
                          gDovetailMatesOK,
                          gContainMatesOK,
                          gOlapMatesOK,
                          gExpandToFrag);
    
  	PerfMetrics metricsPt; // per-thread metrics object; for read-level metrics
	BTString nametmp;
	
	// Used by thread with threadid == 1 to measure time elapsed
	time_t iTime = time(0);
    
	// Keep track of whether last search was exhaustive for mates 1 and 2
	bool exhaustive[2] = { false, false };
	// Keep track of whether mates 1/2 were filtered out last time through
	bool filt[2]    = { true, true };
	// Keep track of whether mates 1/2 were filtered out due Ns last time
	bool nfilt[2]   = { true, true };
	// Keep track of whether mates 1/2 were filtered out due to not having
	// enough characters to rise about the score threshold.
	bool scfilt[2]  = { true, true };
	// Keep track of whether mates 1/2 were filtered out due to not having
	// more characters than the number of mismatches permitted in a seed.
	bool lenfilt[2] = { true, true };
	// Keep track of whether mates 1/2 were filtered out by upstream qc
	bool qcfilt[2]  = { true, true };
    
	rndArb.init((uint32_t)time(0));
	int mergei = 0;
	int mergeival = 16;
	while(true) {
		bool success = false, done = false, paired = false;
		ps->nextReadPair(success, done, paired, outType != OUTPUT_SAM);
		if(!success && done) {
			break;
		} else if(!success) {
			continue;
		}
		TReadId rdid = ps->rdid();
		bool sample = true;
		if(arbitraryRandom) {
			ps->bufa().seed = rndArb.nextU32();
			ps->bufb().seed = rndArb.nextU32();
		}
		if(sampleFrac < 1.0f) {
			rnd.init(ROTL(ps->bufa().seed, 2));
			sample = rnd.nextFloat() < sampleFrac;
		}
		if(rdid >= skipReads && rdid < qUpto && sample) {
			// Align this read/pair
			bool retry = true;
			//
			// Check if there is metrics reporting for us to do.
			//
			if(metricsIval > 0 &&
			   (metricsOfb != NULL || metricsStderr) &&
			   !metricsPerRead &&
			   ++mergei == mergeival)
			{
				// Do a periodic merge.  Update global metrics, in a
				// synchronized manner if needed.
				MERGE_METRICS(metrics, nthreads > 1);
				mergei = 0;
				// Check if a progress message should be printed
				if(tid == 0) {
					// Only thread 1 prints progress messages
					time_t curTime = time(0);
					if(curTime - iTime >= metricsIval) {
						metrics.reportInterval(metricsOfb, metricsStderr, false, true, NULL);
						iTime = curTime;
					}
				}
			}

			prm.reset(); // per-read metrics
			prm.doFmString = false;
			if(sam_print_xt) {
				gettimeofday(&prm.tv_beg, &prm.tz_beg);
			}
			// Try to align this read
			while(retry) {
				retry = false;
				assert_eq(ps->bufa().color, false);
				olm.reads++;
				bool pair = paired;
				const size_t rdlen1 = ps->bufa().length();
				const size_t rdlen2 = pair ? ps->bufb().length() : 0;
				olm.bases += (rdlen1 + rdlen2);
				msinkwrap.nextRead(
                                   &ps->bufa(),
                                   pair ? &ps->bufb() : NULL,
                                   rdid,
                                   sc.qualitiesMatter());
				assert(msinkwrap.inited());
				size_t rdlens[2] = { rdlen1, rdlen2 };
				// Calculate the minimum valid score threshold for the read
				TAlScore minsc[2], maxpen[2];
				maxpen[0] = maxpen[1] = 0;
				minsc[0] = minsc[1] = std::numeric_limits<TAlScore>::max();
				if(bwaSwLike) {
					// From BWA-SW manual: "Given an l-long query, the
					// threshold for a hit to be retained is
					// a*max{T,c*log(l)}."  We try to recreate that here.
					float a = (float)sc.match(30);
					float T = bwaSwLikeT, c = bwaSwLikeC;
					minsc[0] = (TAlScore)max<float>(a*T, a*c*log(rdlens[0]));
					if(paired) {
						minsc[1] = (TAlScore)max<float>(a*T, a*c*log(rdlens[1]));
					}
				} else {
					minsc[0] = scoreMin.f<TAlScore>(rdlens[0]);
					if(paired) minsc[1] = scoreMin.f<TAlScore>(rdlens[1]);
					if(localAlign) {
						if(minsc[0] < 0) {
							if(!gQuiet) printLocalScoreMsg(*ps, paired, true);
							minsc[0] = 0;
						}
						if(paired && minsc[1] < 0) {
							if(!gQuiet) printLocalScoreMsg(*ps, paired, false);
							minsc[1] = 0;
						}
					} else {
						if(minsc[0] > 0) {
							if(!gQuiet) printEEScoreMsg(*ps, paired, true);
							minsc[0] = 0;
						}
						if(paired && minsc[1] > 0) {
							if(!gQuiet) printEEScoreMsg(*ps, paired, false);
							minsc[1] = 0;
						}
					}
				}
                
				// N filter; does the read have too many Ns?
				size_t readns[2] = {0, 0};
				sc.nFilterPair(
                               &ps->bufa().patFw,
                               pair ? &ps->bufb().patFw : NULL,
                               readns[0],
                               readns[1],
                               nfilt[0],
                               nfilt[1]);
				// Score filter; does the read enough character to rise above
				// the score threshold?
				scfilt[0] = sc.scoreFilter(minsc[0], rdlens[0]);
				scfilt[1] = sc.scoreFilter(minsc[1], rdlens[1]);
				lenfilt[0] = lenfilt[1] = true;
				if(rdlens[0] <= (size_t)multiseedMms || rdlens[0] < 2) {
					if(!gQuiet) printMmsSkipMsg(*ps, paired, true, multiseedMms);
					lenfilt[0] = false;
				}
				if((rdlens[1] <= (size_t)multiseedMms || rdlens[1] < 2) && paired) {
					if(!gQuiet) printMmsSkipMsg(*ps, paired, false, multiseedMms);
					lenfilt[1] = false;
				}
				if(rdlens[0] < 2) {
					if(!gQuiet) printLenSkipMsg(*ps, paired, true);
					lenfilt[0] = false;
				}
				if(rdlens[1] < 2 && paired) {
					if(!gQuiet) printLenSkipMsg(*ps, paired, false);
					lenfilt[1] = false;
				}
				qcfilt[0] = qcfilt[1] = true;
				if(qcFilter) {
					qcfilt[0] = (ps->bufa().filter != '0');
					qcfilt[1] = (ps->bufb().filter != '0');
				}
				filt[0] = (nfilt[0] && scfilt[0] && lenfilt[0] && qcfilt[0]);
				filt[1] = (nfilt[1] && scfilt[1] && lenfilt[1] && qcfilt[1]);
				prm.nFilt += (filt[0] ? 0 : 1) + (filt[1] ? 0 : 1);
				Read* rds[2] = { &ps->bufa(), &ps->bufb() };
				// For each mate...
				assert(msinkwrap.empty());
				//size_t minedfw[2] = { 0, 0 };
				//size_t minedrc[2] = { 0, 0 };
				// Calcualte nofw / no rc
				bool nofw[2] = { false, false };
				bool norc[2] = { false, false };
				nofw[0] = paired ? (gMate1fw ? gNofw : gNorc) : gNofw;
				norc[0] = paired ? (gMate1fw ? gNorc : gNofw) : gNorc;
				nofw[1] = paired ? (gMate2fw ? gNofw : gNorc) : gNofw;
				norc[1] = paired ? (gMate2fw ? gNorc : gNofw) : gNorc;
				// Calculate nceil
				int nceil[2] = { 0, 0 };
				nceil[0] = nCeil.f<int>((double)rdlens[0]);
				nceil[0] = min(nceil[0], (int)rdlens[0]);
				if(paired) {
					nceil[1] = nCeil.f<int>((double)rdlens[1]);
					nceil[1] = min(nceil[1], (int)rdlens[1]);
				}
				exhaustive[0] = exhaustive[1] = false;
				//size_t matemap[2] = { 0, 1 };
				bool pairPostFilt = filt[0] && filt[1];
				if(pairPostFilt) {
					rnd.init(ps->bufa().seed ^ ps->bufb().seed);
				} else {
					rnd.init(ps->bufa().seed);
				}
				// Calculate interval length for both mates
				int interval[2] = { 0, 0 };
				for(size_t mate = 0; mate < (pair ? 2:1); mate++) {
					interval[mate] = msIval.f<int>((double)rdlens[mate]);
					if(filt[0] && filt[1]) {
						// Boost interval length by 20% for paired-end reads
						interval[mate] = (int)(interval[mate] * 1.2 + 0.5);
					}
					interval[mate] = max(interval[mate], 1);
				}
				// Calculate streak length
				size_t streak[2]    = { maxDpStreak,   maxDpStreak };
				size_t mtStreak[2]  = { maxMateStreak, maxMateStreak };
				size_t mxDp[2]      = { maxDp,         maxDp       };
				size_t mxUg[2]      = { maxUg,         maxUg       };
				size_t mxIter[2]    = { maxIters,      maxIters    };
				if(allHits) {
					streak[0]   = streak[1]   = std::numeric_limits<size_t>::max();
					mtStreak[0] = mtStreak[1] = std::numeric_limits<size_t>::max();
					mxDp[0]     = mxDp[1]     = std::numeric_limits<size_t>::max();
					mxUg[0]     = mxUg[1]     = std::numeric_limits<size_t>::max();
					mxIter[0]   = mxIter[1]   = std::numeric_limits<size_t>::max();
				} else if(khits > 1) {
					for(size_t mate = 0; mate < 2; mate++) {
						streak[mate]   += (khits-1) * maxStreakIncr;
						mtStreak[mate] += (khits-1) * maxStreakIncr;
						mxDp[mate]     += (khits-1) * maxItersIncr;
						mxUg[mate]     += (khits-1) * maxItersIncr;
						mxIter[mate]   += (khits-1) * maxItersIncr;
					}
				}
				if(filt[0] && filt[1]) {
					streak[0] = (size_t)ceil((double)streak[0] / 2.0);
					streak[1] = (size_t)ceil((double)streak[1] / 2.0);
					assert_gt(streak[1], 0);
				}
				assert_gt(streak[0], 0);
				// Calculate # seed rounds for each mate

				size_t nrounds[2] = { nSeedRounds, nSeedRounds };
				if(filt[0] && filt[1]) {
					nrounds[0] = (size_t)ceil((double)nrounds[0] / 2.0);
					nrounds[1] = (size_t)ceil((double)nrounds[1] / 2.0);
					assert_gt(nrounds[1], 0);
				}
				assert_gt(nrounds[0], 0);
				// Increment counters according to what got filtered
				for(size_t mate = 0; mate < (pair ? 2:1); mate++) {
					if(!filt[mate]) {
						// Mate was rejected by N filter
						olm.freads++;               // reads filtered out
						olm.fbases += rdlens[mate]; // bases filtered out
					} else {
						//shs[mate].clear();
						//shs[mate].nextRead(mate == 0 ? ps->bufa() : ps->bufb());
						//assert(shs[mate].empty());
						olm.ureads++;               // reads passing filter
						olm.ubases += rdlens[mate]; // bases passing filter
					}
				}
				//size_t eePeEeltLimit = std::numeric_limits<size_t>::max();
				// Whether we're done with mate1 / mate2
                bool done[2] = { !filt[0], !filt[1] };
				// size_t nelt[2] = {0, 0};
                if(filt[0] && filt[1]) {
                    classifier.initReads(rds, nofw, norc, minsc, maxpen);
                } 
                else if(filt[0]) {
                    classifier.initRead(rds[0], nofw[0], norc[0], minsc[0], maxpen[0], filt[1]);
                }
                else if(filt[1]) {
                    classifier.initRead(rds[1], nofw[1], norc[1], minsc[1], maxpen[1], filt[1]);
                }
                if(filt[0] || filt[1]) {
                    classifier.go(sc, ebwtFw, ebwtBw, ref, wlm, prm, him, spm, rnd, msinkwrap);
                    size_t mate = 0;
                    if(!done[mate]) {
                        TAlScore perfectScore = sc.perfectScore(rdlens[mate]);
                        if(!done[mate] && minsc[mate] == perfectScore) {
                            done[mate] = true;
                        }
                    }
                }

                for(size_t i = 0; i < 2; i++) {
                    assert_leq(prm.nExIters, mxIter[i]);
                    assert_leq(prm.nExDps,   mxDp[i]);
                    assert_leq(prm.nMateDps, mxDp[i]);
                    assert_leq(prm.nExUgs,   mxUg[i]);
                    assert_leq(prm.nMateUgs, mxUg[i]);
                    assert_leq(prm.nDpFail,  streak[i]);
                    assert_leq(prm.nUgFail,  streak[i]);
                    assert_leq(prm.nEeFail,  streak[i]);
                }
                
                // Commit and report paired-end/unpaired alignments
				msinkwrap.finishRead(
                                     NULL,
                                     NULL,
                                     exhaustive[0],        // exhausted seed hits for mate 1?
                                     exhaustive[1],        // exhausted seed hits for mate 2?
                                     nfilt[0],
                                     nfilt[1],
                                     scfilt[0],
                                     scfilt[1],
                                     lenfilt[0],
                                     lenfilt[1],
                                     qcfilt[0],
                                     qcfilt[1],
                                     sortByScore,          // prioritize by alignment score
                                     rnd,                  // pseudo-random generator
                                     rpm,                  // reporting metrics
									 spm,                  // species metrics
                                     prm,                  // per-read metrics
                                     !seedSumm,            // suppress seed summaries?
                                     seedSumm);            // suppress alignments?
				assert(!retry || msinkwrap.empty());
            } // while(retry)
		} // if(rdid >= skipReads && rdid < qUpto)
		else if(rdid >= qUpto) {
			break;
		}

		if(metricsPerRead) {
			MERGE_METRICS(metricsPt, nthreads > 1);
			nametmp = ps->bufa().name;
			metricsPt.reportInterval(
                                     metricsOfb, metricsStderr, true, true, &nametmp);
			metricsPt.reset();
		}
	} // while(true)
	
	// One last metrics merge
	MERGE_METRICS(metrics, nthreads > 1);
    
	return;
}

/**
 * Called once per alignment job.  Sets up global pointers to the
 * shared global data structures, creates per-thread structures, then
 * enters the search loop.
 */
static void multiseedSearch(
	Scoring& sc,
	PairedPatternSource& patsrc,  // pattern source
	AlnSink<index_t>& msink,      // hit sink
	Ebwt<index_t>& ebwtFw,        // index of original text
	Ebwt<index_t>& ebwtBw,        // index of mirror text
    BitPairReference* refs,
    const EList<string>& refnames,
	OutFileBuf *metricsOfb)
{

    multiseed_patsrc = &patsrc;
	multiseed_msink  = &msink;
	multiseed_ebwtFw = &ebwtFw;
	multiseed_ebwtBw = &ebwtBw;
	multiseed_sc     = &sc;
	multiseed_metricsOfb      = metricsOfb;
	multiseed_refs = refs;
    multiseed_refnames = refnames;
	AutoArray<tthread::thread*> threads(nthreads);
	AutoArray<int> tids(nthreads);
	{
		// Load the other half of the index into memory
		assert(!ebwtFw.isInMemory());
		Timer _t(cerr, "Time loading forward index: ", timing);
		ebwtFw.loadIntoMemory(
			0,  // colorspace?
			-1, // not the reverse index
			true,         // load SA samp? (yes, need forward index's SA samp)
			true,         // load ftab (in forward index)
			true,         // load rstarts (in forward index)
			!noRefNames,  // load names?
			startVerbose);
	}
#if 0
	if(multiseedMms > 0 || do1mmUpFront) {
		// Load the other half of the index into memory
		assert(!ebwtBw.isInMemory());
		Timer _t(cerr, "Time loading mirror index: ", timing);
		ebwtBw.loadIntoMemory(
			0, // colorspace?
			// It's bidirectional search, so we need the reverse to be
			// constructed as the reverse of the concatenated strings.
			1,
			true,        // load SA samp in reverse index
			true,         // yes, need ftab in reverse index
			true,        // load rstarts in reverse index
			!noRefNames,  // load names?
			startVerbose);
	}
#endif
	// Start the metrics thread
	{
		Timer _t(cerr, "Multiseed full-index search: ", timing);
        
        thread_rids.resize(nthreads);
        thread_rids.fill(0);
		for(int i = 0; i < nthreads; i++) {
			// Thread IDs start at 1
			tids[i] = i+1;
            threads[i] = new tthread::thread(multiseedSearchWorker, (void*)&tids[i]);
		}

        for (int i = 0; i < nthreads; i++)
            threads[i]->join();

	}
	if(!metricsPerRead && (metricsOfb != NULL || metricsStderr)) {
		metrics.reportInterval(metricsOfb, metricsStderr, true, false, NULL);
	}
}

static string argstr;

extern void initializeCntLut();

template<typename TStr>
static void driver(
	const char * type,
	const string& bt2indexBase,
	const string& outfile)
{
	if(gVerbose || startVerbose)  {
		cerr << "Entered driver(): "; logTime(cerr, true);
	}
    
    initializeCntLut();
    
	// Vector of the reference sequences; used for sanity-checking
	EList<SString<char> > names, os;
	EList<size_t> nameLens, seqLens;
	// Read reference sequences from the command-line or from a FASTA file
	if(!origString.empty()) {
		// Read fasta file(s)
		EList<string> origFiles;
		tokenize(origString, ",", origFiles);
		parseFastas(origFiles, names, nameLens, os, seqLens);
	}
	PatternParams pp(
		format,        // file format
		fileParallel,  // true -> wrap files with separate PairedPatternSources
		seed,          // pseudo-random seed
		useSpinlock,   // use spin locks instead of pthreads
		solexaQuals,   // true -> qualities are on solexa64 scale
		phred64Quals,  // true -> qualities are on phred64 scale
		integerQuals,  // true -> qualities are space-separated numbers
		fuzzy,         // true -> try to parse fuzzy fastq
		fastaContLen,  // length of sampled reads for FastaContinuous...
		fastaContFreq, // frequency of sampled reads for FastaContinuous...
		skipReads      // skip the first 'skip' patterns
	);
	if(gVerbose || startVerbose) {
		cerr << "Creating PatternSource: "; logTime(cerr, true);
	}
	PairedPatternSource *patsrc = PairedPatternSource::setupPatternSources(
		queries,     // singles, from argv
		mates1,      // mate1's, from -1 arg
		mates2,      // mate2's, from -2 arg
		mates12,     // both mates on each line, from --12 arg
#ifdef USE_SRA
                                                                           sra_accs,    // SRA accessions
#endif
		qualities,   // qualities associated with singles
		qualities1,  // qualities associated with m1
		qualities2,  // qualities associated with m2
		pp,          // read read-in parameters
                                                                           nthreads,
		gVerbose || startVerbose); // be talkative
	// Open hit output file
	if(gVerbose || startVerbose) {
		cerr << "Opening hit output file: "; logTime(cerr, true);
	}
	OutFileBuf *fout;
	if(!outfile.empty()) {
		fout = new OutFileBuf(outfile.c_str(), false);
	} else {
		fout = new OutFileBuf();
	}
	// Initialize Ebwt object and read in header
	if(gVerbose || startVerbose) {
		cerr << "About to initialize fw Ebwt: "; logTime(cerr, true);
	}
	adjIdxBase = adjustEbwtBase(argv0, bt2indexBase, gVerbose);
	Ebwt<index_t> ebwt(
		adjIdxBase,
	    0,        // index is colorspace
		-1,       // fw index
	    true,     // index is for the forward direction
	    /* overriding: */ offRate,
		0, // amount to add to index offrate or <= 0 to do nothing
	    useMm,    // whether to use memory-mapped files
	    useShmem, // whether to use shared memory
	    mmSweep,  // sweep memory-mapped files
	    !noRefNames, // load names?
		true,        // load SA sample?
		true,        // load ftab?
		true,        // load rstarts?
	    gVerbose, // whether to be talkative
	    startVerbose, // talkative during initialization
	    false /*passMemExc*/,
	    sanityCheck);
	Ebwt<index_t>* ebwtBw = NULL;
#if 0
	// We need the mirror index if mismatches are allowed
	if(multiseedMms > 0 || do1mmUpFront) {
		if(gVerbose || startVerbose) {
			cerr << "About to initialize rev Ebwt: "; logTime(cerr, true);
		}
		ebwtBw = new HierEbwt<index_t, local_index_t>(
			adjIdxBase + ".rev",
			0,       // index is colorspace
			1,       // TODO: maybe not
		    false, // index is for the reverse direction
		    /* overriding: */ offRate,
			0, // amount to add to index offrate or <= 0 to do nothing
		    useMm,    // whether to use memory-mapped files
		    useShmem, // whether to use shared memory
		    mmSweep,  // sweep memory-mapped files
		    !noRefNames, // load names?
			true,        // load SA sample?
			true,        // load ftab?
			true,        // load rstarts?
		    gVerbose,    // whether to be talkative
		    startVerbose, // talkative during initialization
		    false /*passMemExc*/,
		    sanityCheck);
	}
#endif
	if(sanityCheck && !os.empty()) {
		// Sanity check number of patterns and pattern lengths in Ebwt
		// against original strings
		assert_eq(os.size(), ebwt.nPat());
		for(size_t i = 0; i < os.size(); i++) {
			assert_eq(os[i].length(), ebwt.plen()[i]);
		}
	}
	// Sanity-check the restored version of the Ebwt
	if(sanityCheck && !os.empty()) {
		ebwt.loadIntoMemory(
			0,
			-1, // fw index
			true, // load SA sample
			true, // load ftab
			true, // load rstarts
			!noRefNames,
			startVerbose);
		ebwt.checkOrigs(os, false, false);
		ebwt.evictFromMemory();
	}
	OutputQueue oq(
		*fout,                   // out file buffer
		reorder && nthreads > 1, // whether to reorder when there's >1 thread
		nthreads,                // # threads
		nthreads > 1,            // whether to be thread-safe
		skipReads);              // first read will have this rdid
	{
		Timer _t(cerr, "Time searching: ", timing);
		// Set up penalities
		if(bonusMatch > 0 && !localAlign) {
			cerr << "Warning: Match bonus always = 0 in --end-to-end mode; ignoring user setting" << endl;
			bonusMatch = 0;
		}
		Scoring sc(
                   bonusMatch,     // constant reward for match
                   penMmcType,     // how to penalize mismatches
                   penMmcMax,      // max mm pelanty
                   penMmcMin,      // min mm pelanty
                   scoreMin,       // min score as function of read len
                   nCeil,          // max # Ns as function of read len
                   penNType,       // how to penalize Ns in the read
                   penN,           // constant if N pelanty is a constant
                   penNCatPair,    // whether to concat mates before N filtering
                   penRdGapConst,  // constant coeff for read gap cost
                   penRfGapConst,  // constant coeff for ref gap cost
                   penRdGapLinear, // linear coeff for read gap cost
                   penRfGapLinear, // linear coeff for ref gap cost
                   gGapBarrier);    // # rows at top/bot only entered diagonally

		EList<string> refnames;
		readEbwtRefnames<index_t>(adjIdxBase, refnames);

		EList<size_t> reflens;
		// Set up hit sink; if sanityCheck && !os.empty() is true,
		// then instruct the sink to "retain" hits in a vector in
		// memory so that we can easily sanity check them later on
		AlnSink<index_t> *mssink = NULL;
        Timer *_tRef = new Timer(cerr, "Time loading reference: ", timing);
        auto_ptr<BitPairReference> refs;
        delete _tRef;
        switch(outType) {
			case OUTPUT_SAM: {
				mssink = new AlnSinkSam<index_t>(
                                                 &ebwt,
                                                 oq,           // output queue
                                                 refnames,     // reference names
                                                 gQuiet);      // don't print alignment summary at end
                if(!samNoHead) {
					BTString buf;
					fout->writeString(buf);
				}
				// Write header for read-results file
				fout->writeChars("readID\tseqID\ttaxID\tscore\t2ndBestScore\thitLength\tqueryLength\tnumMatches\n");
				break;
			}
			default:
				cerr << "Invalid output type: " << outType << endl;
				throw 1;
		}


		if(gVerbose || startVerbose) {
			cerr << "Dispatching to search driver: "; logTime(cerr, true);
		}
		// Set up global constraint
		OutFileBuf *metricsOfb = NULL;
		if(!metricsFile.empty() && metricsIval > 0) {
			metricsOfb = new OutFileBuf(metricsFile);
		}


		// Do the search for all input reads
		assert(patsrc != NULL);
		assert(mssink != NULL);
		multiseedSearch(
			sc,      // scoring scheme
			*patsrc, // pattern source
			*mssink, // hit sink
			ebwt,    // BWT
			*ebwtBw, // BWT'
            refs.get(),
            refnames,
			metricsOfb);
		// Evict any loaded indexes from memory
		if(ebwt.isInMemory()) {
			ebwt.evictFromMemory();
		}
		if(ebwtBw != NULL) {
			delete ebwtBw;
		}
		if(!gQuiet && !seedSumm) {
			size_t repThresh = mhits;
			if(repThresh == 0) {
				repThresh = std::numeric_limits<size_t>::max();
			}
			mssink->finish(
				repThresh,
				gReportDiscordant,
				gReportMixed,
				hadoopOut);
		}
		
		if (!reportFile.empty()) {
            // write the species report into the corresponding file
            cerr << "report file " << reportFile << endl;
			ofstream reportOfb;
			reportOfb.open(reportFile.c_str());
			SpeciesMetrics& spm = metrics.spmu;
            if(abundance_analysis) {
                uint8_t rank = get_tax_rank_id(classification_rank.c_str());
                Timer timer(cerr, "Calculating abundance: ");
                spm.calculateAbundance(ebwt, rank);
            }
            const std::map<uint64_t, TaxonomyNode>& tree = ebwt.tree();
            const std::map<uint64_t, string>& name_map = ebwt.name();
            const std::map<uint64_t, uint64_t>& size_map = ebwt.size();
            const map<uint64_t, double>& abundance = spm.abundance;
            const map<uint64_t, double>& abundance_len = spm.abundance_len;
			reportOfb << "name" << '\t' << "taxID" << '\t' << "taxRank" << '\t'
					  << "genomeSize" << '\t' << "numReads" << '\t' << "numUniqueReads" << '\t';
            if(false) {
                reportOfb << "summedHitLen" << '\t' << "numWeightedReads" << '\t' << "numUniqueKmers" << '\t' << "sumScore" << '\t';
            }
            reportOfb << "abundance";
            if(false) {
                reportOfb << '\t' << "abundance_normalized_by_genome_size";
            }
            reportOfb << endl;
			for(map<uint64_t, ReadCounts>::const_iterator it = spm.species_counts.begin(); it != spm.species_counts.end(); ++it) {
                uint64_t taxid = it->first;
                if(taxid == 0) continue;
                std::map<uint64_t, string>::const_iterator name_itr = name_map.find(taxid);
                if(name_itr != name_map.end()) {
                    reportOfb << name_itr->second;
                } else {
                    reportOfb << taxid;
                }
                reportOfb << '\t' << taxid << '\t';
                uint8_t rank = 0;
                bool leaf = false;
                std::map<uint64_t, TaxonomyNode>::const_iterator tree_itr = tree.find(taxid);
                
                if(tree_itr != tree.end()) {
                    rank = tree_itr->second.rank;
                    leaf = tree_itr->second.leaf;
                }
                if(rank == RANK_UNKNOWN && leaf) {
                    reportOfb << "leaf";
                } else {
                    string rank_str = get_tax_rank_string(rank);
                    reportOfb << rank_str;
                }
                reportOfb << '\t';
                
                std::map<uint64_t, uint64_t>::const_iterator size_itr = size_map.find(taxid);
                uint64_t genome_size = 0;
                if(size_itr != size_map.end()) {
                    genome_size = size_itr->second;
                }
                
                reportOfb << genome_size << '\t'
						  << it->second.n_reads << '\t' << it->second.n_unique_reads << '\t';
                if(false) {
                    reportOfb << it->second.summed_hit_len << '\t' << it->second.weighted_reads << '\t'
                              << spm.nDistinctKmers(taxid) << '\t' << it->second.sum_score << '\t';
                }
                map<uint64_t, double>::const_iterator ab_len_itr = abundance_len.find(taxid);
                if(ab_len_itr != abundance_len.end()) {
                    reportOfb << ab_len_itr->second;
                } else {
                    reportOfb << "0.0";
                }
                map<uint64_t, double>::const_iterator ab_itr = abundance.find(taxid);
                if(false) {
                    if(ab_itr != abundance.end() && ab_len_itr != abundance_len.end()) {
                        reportOfb << '\t' << ab_itr->second;
                    } else {
                        reportOfb << "\t0.0";
                    }
                }
                reportOfb << endl;

			}
			reportOfb.close();
		}


		oq.flush(true);
		assert_eq(oq.numStarted(), oq.numFinished());
		assert_eq(oq.numStarted(), oq.numFlushed());
		delete patsrc;
		delete mssink;
		delete metricsOfb;
		if(fout != NULL) {
			delete fout;
		}
	}
}

// C++ name mangling is disabled for the bowtie() function to make it
// easier to use Bowtie as a library.
extern "C" {

/**
 * Main bowtie entry function.  Parses argc/argv style command-line
 * options, sets global configuration variables, and calls the driver()
 * function.
 */
int centrifuge(int argc, const char **argv) {
	try {
		// Reset all global state, including getopt state
		opterr = optind = 1;
		resetOptions();
		for(int i = 0; i < argc; i++) {
			argstr += argv[i];
			if(i < argc-1) argstr += " ";
		}
		if(startVerbose) { cerr << "Entered main(): "; logTime(cerr, true); }

		parseOptions(argc, argv);

		argv0 = argv[0];
		if(showVersion) {
			cout << argv0 << " version " << CENTRIFUGE_VERSION << endl;
			if(sizeof(void*) == 4) {
				cout << "32-bit" << endl;
			} else if(sizeof(void*) == 8) {
				cout << "64-bit" << endl;
			} else {
				cout << "Neither 32- nor 64-bit: sizeof(void*) = " << sizeof(void*) << endl;
			}
			cout << "Built on " << BUILD_HOST << endl;
			cout << BUILD_TIME << endl;
			cout << "Compiler: " << COMPILER_VERSION << endl;
			cout << "Options: " << COMPILER_OPTIONS << endl;
			cout << "Sizeof {int, long, long long, void*, size_t, off_t}: {"
				 << sizeof(int)
				 << ", " << sizeof(long) << ", " << sizeof(long long)
				 << ", " << sizeof(void *) << ", " << sizeof(size_t)
				 << ", " << sizeof(off_t) << "}" << endl;
			return 0;
		}
		{
			Timer _t(cerr, "Overall time: ", timing);
			if(startVerbose) {
				cerr << "Parsing index and read arguments: "; logTime(cerr, true);
			}

			// Get index basename (but only if it wasn't specified via --index)
			if(bt2index.empty()) {
				if(optind >= argc) {
					cerr << "No index, query, or output file specified!" << endl;
					printUsage(cerr);
					return 1;
				}
				bt2index = argv[optind++];
			}

			// Get query filename
			bool got_reads = !queries.empty() || !mates1.empty() || !mates12.empty();
#ifdef USE_SRA
            got_reads = got_reads || !sra_accs.empty();
#endif
			if(optind >= argc) {
				if(!got_reads) {
					printUsage(cerr);
					cerr << "***" << endl
#ifdef USE_SRA
                    << "Error: Must specify at least one read input with -U/-1/-2/--sra-acc" << endl;
#else
                    << "Error: Must specify at least one read input with -U/-1/-2" << endl;
#endif
					return 1;
				}
			} else if(!got_reads) {
				// Tokenize the list of query files
				tokenize(argv[optind++], ",", queries);
				if(queries.empty()) {
					cerr << "Tokenized query file list was empty!" << endl;
					printUsage(cerr);
					return 1;
				}
			}

			// Get output filename
			if(optind < argc && outfile.empty()) {
				outfile = argv[optind++];
				cerr << "Warning: Output file '" << outfile.c_str()
				     << "' was specified without -S.  This will not work in "
					 << "future Centrifuge versions.  Please use -S instead."
					 << endl;
			}

			// Extra parametesr?
			if(optind < argc) {
				cerr << "Extra parameter(s) specified: ";
				for(int i = optind; i < argc; i++) {
					cerr << "\"" << argv[i] << "\"";
					if(i < argc-1) cerr << ", ";
				}
				cerr << endl;
				if(mates1.size() > 0) {
					cerr << "Note that if <mates> files are specified using -1/-2, a <singles> file cannot" << endl
						 << "also be specified.  Please run bowtie separately for mates and singles." << endl;
				}
				throw 1;
			}

			// Optionally summarize
			if(gVerbose) {
				cout << "Input bt2 file: \"" << bt2index.c_str() << "\"" << endl;
				cout << "Query inputs (DNA, " << file_format_names[format].c_str() << "):" << endl;
				for(size_t i = 0; i < queries.size(); i++) {
					cout << "  " << queries[i].c_str() << endl;
				}
				cout << "Quality inputs:" << endl;
				for(size_t i = 0; i < qualities.size(); i++) {
					cout << "  " << qualities[i].c_str() << endl;
				}
				cout << "Output file: \"" << outfile.c_str() << "\"" << endl;
				cout << "Local endianness: " << (currentlyBigEndian()? "big":"little") << endl;
				cout << "Sanity checking: " << (sanityCheck? "enabled":"disabled") << endl;
			#ifdef NDEBUG
				cout << "Assertions: disabled" << endl;
			#else
				cout << "Assertions: enabled" << endl;
			#endif
			}
			if(ipause) {
				cout << "Press key to continue..." << endl;
				getchar();
			}
			driver<SString<char> >("DNA", bt2index, outfile);
		}
		return 0;
	} catch(std::exception& e) {
		cerr << "Error: Encountered exception: '" << e.what() << "'" << endl;
		cerr << "Command: ";
		for(int i = 0; i < argc; i++) cerr << argv[i] << " ";
		cerr << endl;
		return 1;
	} catch(int e) {
		if(e != 0) {
			cerr << "Error: Encountered internal Centrifuge exception (#" << e << ")" << endl;
			cerr << "Command: ";
			for(int i = 0; i < argc; i++) cerr << argv[i] << " ";
			cerr << endl;
		}
		return e;
	}
} // bowtie()
} // extern "C"
