# Supplementary material for: Centrifuge: rapid and sensitive classification of metagenomic sequences
Source: Genome Res. 2016 Dec;26(12):1721–9. doi: 10.1101/gr.210641.116 (PMC5131823; doi:10.1101/gr.210641.116)
Supplement: Supplemental Material [file supp_gr.210641.116_Supplemental_Data_S1.zip › centrifuge-centrifuge-genome-research/ls.cpp]

/*
 * Copyright 2011, Ben Langmead <langmea@cs.jhu.edu>
 *
 * This file is part of Bowtie 2.
 *
 * Bowtie 2 is free software: you can redistribute it and/or modify
 * it under the terms of the GNU General Public License as published by
 * the Free Software Foundation, either version 3 of the License, or
 * (at your option) any later version.
 *
 * Bowtie 2 is distributed in the hope that it will be useful,
 * but WITHOUT ANY WARRANTY; without even the implied warranty of
 * MERCHANTABILITY or FITNESS FOR A PARTICULAR PURPOSE.  See the
 * GNU General Public License for more details.
 *
 * You should have received a copy of the GNU General Public License
 * along with Bowtie 2.  If not, see <http://www.gnu.org/licenses/>.
 */

#ifdef MAIN_LS

#include <string.h>
#include <iostream>
#include "sstring.h"
#include "ls.h"
#include "ds.h"

using namespace std;

int main(void) {
	cerr << "Test LarssonSadakana for int...";
	{
		typedef int T;
		const char *t = "banana";
		EList<T> sa;
		EList<T> isa;
		for(size_t i = 0; i < strlen(t); i++) {
			isa.push_back(t[i]);
		}
		isa.push_back(0); // disregarded
		sa.resize(isa.size());
		LarssonSadakane<T> ls;
		ls.suffixsort(isa.ptr(), sa.ptr(), (T)sa.size()-1, 'z', 0);
		assert_eq((T)'a', t[sa[1]]); assert_eq(5, sa[1]);
		assert_eq((T)'a', t[sa[2]]); assert_eq(3, sa[2]);
		assert_eq((T)'a', t[sa[3]]); assert_eq(1, sa[3]);
		assert_eq((T)'b', t[sa[4]]); assert_eq(0, sa[4]);
		assert_eq((T)'n', t[sa[5]]); assert_eq(4, sa[5]);
		assert_eq((T)'n', t[sa[6]]); assert_eq(2, sa[6]);
	}
	cerr << "PASSED" << endl;

	cerr << "Test LarssonSadakana for uint32_t...";
	{
		typedef uint32_t T;
		const char *t = "banana";
		EList<T> sa;
		EList<T> isa;
		for(size_t i = 0; i < strlen(t); i++) {
			isa.push_back(t[i]);
		}
		isa.push_back(0); // disregarded
		sa.resize(isa.size());
		LarssonSadakane<int> ls;
		ls.suffixsort(
			(int*)isa.ptr(),
			(int*)sa.ptr(),
			(int)sa.size()-1,
			'z',
			0);
		assert_eq((T)'a', t[sa[1]]); assert_eq(5, sa[1]);
		assert_eq((T)'a', t[sa[2]]); assert_eq(3, sa[2]);
		assert_eq((T)'a', t[sa[3]]); assert_eq(1, sa[3]);
		assert_eq((T)'b', t[sa[4]]); assert_eq(0, sa[4]);
		assert_eq((T)'n', t[sa[5]]); assert_eq(4, sa[5]);
		assert_eq((T)'n', t[sa[6]]); assert_eq(2, sa[6]);
	}
	cerr << "PASSED" << endl;

	cerr << "Last elt is < or > others ...";
	{
		{
		typedef int T;
		const char *t = "aaa";
		EList<T> sa;
		EList<T> isa;
		for(size_t i = 0; i < strlen(t); i++) {
			isa.push_back(t[i]);
		}
		isa.push_back(0); // disregarded
		sa.resize(isa.size());
		LarssonSadakane<T> ls;
		ls.suffixsort(isa.ptr(), sa.ptr(), (T)sa.size()-1, 'z', 0);
		assert_eq(3, sa[0]);
		assert_eq(2, sa[1]);
		assert_eq(1, sa[2]);
		assert_eq(0, sa[3]);
		}

		{
		typedef int T;
		const char *t = "aaa";
		EList<T> sa;
		EList<T> isa;
		for(size_t i = 0; i < strlen(t); i++) {
			isa.push_back(t[i]);
		}
		isa.push_back('y'); // doesn't matter if this is > others
		sa.resize(isa.size());
		LarssonSadakane<T> ls;
		ls.suffixsort(isa.ptr(), sa.ptr(), (T)sa.size()-1, 'z', 0);
		assert_eq(3, sa[0]);
		assert_eq(2, sa[1]);
		assert_eq(1, sa[2]);
		assert_eq(0, sa[3]);
		}
		
		{
		typedef int T;
		const char *t = "aaa";
		EList<T> sa;
		EList<T> isa;
		for(size_t i = 0; i < strlen(t); i++) {
			isa.push_back(t[i]);
		}
		isa.push_back('y'); // breaks ties
		isa.push_back(0);   // disregarded
		sa.resize(isa.size());
		LarssonSadakane<T> ls;
		ls.suffixsort(isa.ptr(), sa.ptr(), (T)sa.size()-1, 'z', 0);
		assert_eq(4, sa[0]);
		assert_eq(0, sa[1]);
		assert_eq(1, sa[2]);
		assert_eq(2, sa[3]);
		assert_eq(3, sa[4]);
		}
		
	}
	cerr << "PASSED" << endl;
}

#endif
