# Supplementary material for: Centrifuge: rapid and sensitive classification of metagenomic sequences
Source: Genome Res. 2016 Dec;26(12):1721–9. doi: 10.1101/gr.210641.116 (PMC5131823; doi:10.1101/gr.210641.116)
Supplement: Supplemental Material [file supp_gr.210641.116_Supplemental_Data_S1.zip › centrifuge-centrifuge-genome-research/scoring.cpp]

/*
 * Copyright 2011, Ben Langmead <langmea@cs.jhu.edu>
 *
 * This file is part of Bowtie 2.
 *
 * Bowtie 2 is free software: you can redistribute it and/or modify
 * it under the terms of the GNU General Public License as published by
 * the Free Software Foundation, either version 3 of the License, or
 * (at your option) any later version.
 *
 * Bowtie 2 is distributed in the hope that it will be useful,
 * but WITHOUT ANY WARRANTY; without even the implied warranty of
 * MERCHANTABILITY or FITNESS FOR A PARTICULAR PURPOSE.  See the
 * GNU General Public License for more details.
 *
 * You should have received a copy of the GNU General Public License
 * along with Bowtie 2.  If not, see <http://www.gnu.org/licenses/>.
 */

#include <iostream>
#include "scoring.h"

using namespace std;

/**
 * Return true iff a read of length 'rdlen' passes the score filter, i.e.,
 * has enough characters to rise above the minimum score threshold.
 */
bool Scoring::scoreFilter(
	int64_t minsc,
	size_t rdlen) const
{
	int64_t sc = (int64_t)(rdlen * match(30));
	return sc >= minsc;
}

/**
 * Given the score floor for valid alignments and the length of the read,
 * calculate the maximum possible number of read gaps that could occur in a
 * valid alignment.
 */
int Scoring::maxReadGaps(
	int64_t minsc,
	size_t rdlen) const
{
	// Score if all characters match.  TODO: remove assumption that match bonus
	// is independent of quality value.
	int64_t sc = (int64_t)(rdlen * match(30));
	assert_geq(sc, minsc);
	// Now convert matches to read gaps until sc calls below minsc
	bool first = true;
	int num = 0;
	while(sc >= minsc) {
		if(first) {
			first = false;
			// Subtract both penalties
			sc -= readGapOpen();
		} else {
			// Subtract just the extension penalty
			sc -= readGapExtend();
		}
		num++;
	}
	assert_gt(num, 0);
	return num-1;
}

/**
 * Given the score floor for valid alignments and the length of the read,
 * calculate the maximum possible number of reference gaps that could occur
 * in a valid alignment.
 */
int Scoring::maxRefGaps(
	int64_t minsc,
	size_t rdlen) const
{
	// Score if all characters match.  TODO: remove assumption that match bonus
	// is independent of quality value.
	int64_t sc = (int64_t)(rdlen * match(30));
	assert_geq(sc, minsc);
	// Now convert matches to read gaps until sc calls below minsc
	bool first = true;
	int num = 0;
	while(sc >= minsc) {
		sc -= match(30);
		if(first) {
			first = false;
			// Subtract both penalties
			sc -= refGapOpen();
		} else {
			// Subtract just the extension penalty
			sc -= refGapExtend();
		}
		num++;
	}
	assert_gt(num, 0);
	return num-1;
}

/**
 * Given a read sequence, return true iff the read passes the N filter.
 * The N filter rejects reads with more than the number of Ns.
 */
bool Scoring::nFilter(const BTDnaString& rd, size_t& ns) const {
	size_t rdlen = rd.length();
	size_t maxns = nCeil.f<size_t>((double)rdlen);
	assert_geq(rd.length(), 0);
	for(size_t i = 0; i < rdlen; i++) {
		if(rd[i] == 4) {
			ns++;
			if(ns > maxns) {
				return false; // doesn't pass
			}
		}
	}
	return true; // passes
}

/**
 * Given a read sequence, return true iff the read passes the N filter.
 * The N filter rejects reads with more than the number of Ns.
 *
 * For paired-end reads, there is a	question of how to apply the filter.
 * The filter could be applied to both mates separately, which might then
 * prevent paired-end alignment.  Or the filter could be applied to the
 * reads as though they're concatenated together.  The latter approach has
 * pros and cons.  The pro is that we can use paired-end information to
 * recover alignments for mates that would not have passed the N filter on
 * their own.  The con is that we might not want to do that, since the
 * non-N portion of the bad mate might contain particularly unreliable
 * information.
 */
void Scoring::nFilterPair(
	const BTDnaString* rd1, // mate 1
	const BTDnaString* rd2, // mate 2
	size_t& ns1,            // # Ns in mate 1
	size_t& ns2,            // # Ns in mate 2
	bool& filt1,            // true -> mate 1 rejected by filter
	bool& filt2)            // true -> mate 2 rejected by filter
	const
{
	// Both fail to pass by default
	filt1 = filt2 = false;
	if(rd1 != NULL && rd2 != NULL && ncatpair) {
		size_t rdlen1 = rd1->length();
		size_t rdlen2 = rd2->length();
		size_t maxns = nCeil.f<size_t>((double)(rdlen1 + rdlen2));
		for(size_t i = 0; i < rdlen1; i++) {
			if((*rd1)[i] == 4) ns1++;
			if(ns1 > maxns) {
				// doesn't pass
				return;
			}
		}
		for(size_t i = 0; i < rdlen2; i++) {
			if((*rd2)[i] == 4) ns2++;
			if(ns2 > maxns) {
				// doesn't pass
				return;
			}
		}
		// Both pass
		filt1 = filt2 = true;
	} else {
		if(rd1 != NULL) filt1 = nFilter(*rd1, ns1);
		if(rd2 != NULL) filt2 = nFilter(*rd2, ns2);
	}
}

#ifdef SCORING_MAIN

int main() {
	{
		cout << "Case 1: Simple 1 ... ";
		Scoring sc = Scoring::base1();
		assert_eq(COST_MODEL_CONSTANT, sc.matchType);
		
		assert_eq(0, sc.maxRefGaps(0, 10));  // 10 - 1 - 15 = -6
		assert_eq(0, sc.maxRefGaps(0, 11));  // 11 - 1 - 15 = -5
		assert_eq(0, sc.maxRefGaps(0, 12));  // 12 - 1 - 15 = -4
		assert_eq(0, sc.maxRefGaps(0, 13));  // 13 - 1 - 15 = -3
		assert_eq(0, sc.maxRefGaps(0, 14));  // 14 - 1 - 15 = -2
		assert_eq(0, sc.maxRefGaps(0, 15));  // 15 - 1 - 15 = -1
		assert_eq(1, sc.maxRefGaps(0, 16));  // 16 - 1 - 15 =  0
		assert_eq(1, sc.maxRefGaps(0, 17));  // 17 - 2 - 19 = -4
		assert_eq(1, sc.maxRefGaps(0, 18));  // 18 - 2 - 19 = -3
		assert_eq(1, sc.maxRefGaps(0, 19));  // 19 - 2 - 19 = -2
		assert_eq(1, sc.maxRefGaps(0, 20));  // 20 - 2 - 19 = -1
		assert_eq(2, sc.maxRefGaps(0, 21));  // 21 - 2 - 19 =  0
		
		assert_eq(0, sc.maxReadGaps(0, 10));   // 10 - 0 - 15 = -5
		assert_eq(0, sc.maxReadGaps(0, 11));   // 11 - 0 - 15 = -4
		assert_eq(0, sc.maxReadGaps(0, 12));   // 12 - 0 - 15 = -3
		assert_eq(0, sc.maxReadGaps(0, 13));   // 13 - 0 - 15 = -2
		assert_eq(0, sc.maxReadGaps(0, 14));   // 14 - 0 - 15 = -1
		assert_eq(1, sc.maxReadGaps(0, 15));   // 15 - 0 - 15 =  0
		assert_eq(1, sc.maxReadGaps(0, 16));   // 16 - 0 - 19 = -3
		assert_eq(1, sc.maxReadGaps(0, 17));   // 17 - 0 - 19 = -2
		assert_eq(1, sc.maxReadGaps(0, 18));   // 18 - 0 - 19 = -1
		assert_eq(2, sc.maxReadGaps(0, 19));   // 19 - 0 - 19 =  0
		assert_eq(2, sc.maxReadGaps(0, 20));   // 20 - 0 - 23 = -3
		assert_eq(2, sc.maxReadGaps(0, 21));   // 21 - 0 - 23 = -2
		
		// N ceiling: const=2, linear=0.1
		assert_eq(1, sc.nCeil(1));
		assert_eq(2, sc.nCeil(3));
		assert_eq(2, sc.nCeil(5));
		assert_eq(2, sc.nCeil(7));
		assert_eq(2, sc.nCeil(9));
		assert_eq(3, sc.nCeil(10));
		for(int i = 0; i < 30; i++) {
			assert_eq(3, sc.n(i));
			assert_eq(3, sc.mm(i));
		}
		assert_eq(5, sc.gapbar);
		cout << "PASSED" << endl;
	}
	{
		cout << "Case 2: Simple 2 ... ";
		Scoring sc(
			4,               // reward for a match
			COST_MODEL_QUAL, // how to penalize mismatches
			0,               // constant if mm pelanty is a constant
			30,              // penalty for nuc mm in decoded colorspace als
			-3.0f,           // constant coeff for minimum score
			-3.0f,           // linear coeff for minimum score
			DEFAULT_FLOOR_CONST,  // constant coeff for score floor
			DEFAULT_FLOOR_LINEAR, // linear coeff for score floor
			3.0f,            // max # ref Ns allowed in alignment; const coeff
			0.4f,            // max # ref Ns allowed in alignment; linear coeff
			COST_MODEL_QUAL, // how to penalize Ns in the read
			0,               // constant if N pelanty is a constant
			true,            // whether to concatenate mates before N filtering
			25,              // constant coeff for cost of gap in the read
			25,              // constant coeff for cost of gap in the ref
			10,              // coeff of linear term for cost of gap in read
			10,              // coeff of linear term for cost of gap in ref
			5,               // 5 rows @ top/bot diagonal-entrance-only
			-1,              // no restriction on row
			false            // score prioritized over row
		);

		assert_eq(COST_MODEL_CONSTANT, sc.matchType);
		assert_eq(4, sc.matchConst);
		assert_eq(COST_MODEL_QUAL, sc.mmcostType);
		assert_eq(COST_MODEL_QUAL, sc.npenType);
		
		assert_eq(0, sc.maxRefGaps(0, 8));  // 32 - 4 - 35 = -7
		assert_eq(0, sc.maxRefGaps(0, 9));  // 36 - 4 - 35 = -3
		assert_eq(1, sc.maxRefGaps(0, 10)); // 40 - 4 - 35 =  1
		assert_eq(1, sc.maxRefGaps(0, 11)); // 44 - 8 - 45 = -9
		assert_eq(1, sc.maxRefGaps(0, 12)); // 48 - 8 - 45 = -5
		assert_eq(1, sc.maxRefGaps(0, 13)); // 52 - 8 - 45 = -1
		assert_eq(2, sc.maxRefGaps(0, 14)); // 56 - 8 - 45 =  3
		
		assert_eq(0, sc.maxReadGaps(0, 8));   // 32 - 0 - 35 = -3
		assert_eq(1, sc.maxReadGaps(0, 9));   // 36 - 0 - 35 =  1
		assert_eq(1, sc.maxReadGaps(0, 10));  // 40 - 0 - 45 = -5
		assert_eq(1, sc.maxReadGaps(0, 11));  // 44 - 0 - 45 = -1
		assert_eq(2, sc.maxReadGaps(0, 12));  // 48 - 0 - 45 =  3
		assert_eq(2, sc.maxReadGaps(0, 13));  // 52 - 0 - 55 = -3
		assert_eq(3, sc.maxReadGaps(0, 14));  // 56 - 0 - 55 =  1

		// N ceiling: const=3, linear=0.4
		assert_eq(1, sc.nCeil(1));
		assert_eq(2, sc.nCeil(2));
		assert_eq(3, sc.nCeil(3));
		assert_eq(4, sc.nCeil(4));
		assert_eq(5, sc.nCeil(5));
		assert_eq(5, sc.nCeil(6));
		assert_eq(5, sc.nCeil(7));
		assert_eq(6, sc.nCeil(8));
		assert_eq(6, sc.nCeil(9));

		for(int i = 0; i < 256; i++) {
			assert_eq(i, sc.n(i));
			assert_eq(i, sc.mm(i));
		}

		assert_eq(5, sc.gapbar);

		cout << "PASSED" << endl;
	}
}

#endif /*def SCORING_MAIN*/
