# Supplementary material for: Centrifuge: rapid and sensitive classification of metagenomic sequences
Source: Genome Res. 2016 Dec;26(12):1721–9. doi: 10.1101/gr.210641.116 (PMC5131823; doi:10.1101/gr.210641.116)
Supplement: Supplemental Material [file supp_gr.210641.116_Supplemental_Data_S1.zip › centrifuge-centrifuge-genome-research/simple_func.cpp]

/*
 * Copyright 2011, Ben Langmead <langmea@cs.jhu.edu>
 *
 * This file is part of Bowtie 2.
 *
 * Bowtie 2 is free software: you can redistribute it and/or modify
 * it under the terms of the GNU General Public License as published by
 * the Free Software Foundation, either version 3 of the License, or
 * (at your option) any later version.
 *
 * Bowtie 2 is distributed in the hope that it will be useful,
 * but WITHOUT ANY WARRANTY; without even the implied warranty of
 * MERCHANTABILITY or FITNESS FOR A PARTICULAR PURPOSE.  See the
 * GNU General Public License for more details.
 *
 * You should have received a copy of the GNU General Public License
 * along with Bowtie 2.  If not, see <http://www.gnu.org/licenses/>.
 */

#include <iostream>
#include "simple_func.h"
#include "ds.h"
#include "mem_ids.h"

int SimpleFunc::parseType(const std::string& otype) {
	string type = otype;
	if(type == "C" || type == "Constant") {
		return SIMPLE_FUNC_CONST;
	} else if(type == "L" || type == "Linear") {
		return SIMPLE_FUNC_LINEAR;
	} else if(type == "S" || type == "Sqrt") {
		return SIMPLE_FUNC_SQRT;
	} else if(type == "G" || type == "Log") {
		return SIMPLE_FUNC_LOG;
	}
	std::cerr << "Error: Bad function type '" << otype.c_str()
			  << "'.  Should be C (constant), L (linear), "
			  << "S (square root) or G (natural log)." << std::endl;
	throw 1;
}

SimpleFunc SimpleFunc::parse(
	const std::string& s,
	double defaultConst,
	double defaultLinear,
	double defaultMin,
	double defaultMax)
{
	// Separate value into comma-separated tokens
	EList<string> ctoks(MISC_CAT);
	string ctok;
	istringstream css(s);
	SimpleFunc fv;
	while(getline(css, ctok, ',')) {
		ctoks.push_back(ctok);
	}
	if(ctoks.size() >= 1) {
		fv.setType(parseType(ctoks[0]));
	}
	if(ctoks.size() >= 2) {
		double co;
		istringstream tmpss(ctoks[1]);
		tmpss >> co;
		fv.setConst(co);
	} else {
		fv.setConst(defaultConst);
	}
	if(ctoks.size() >= 3) {
		double ce;
		istringstream tmpss(ctoks[2]);
		tmpss >> ce;
		fv.setCoeff(ce);
	} else {
		fv.setCoeff(defaultLinear);
	}
	if(ctoks.size() >= 4) {
		double mn;
		istringstream tmpss(ctoks[3]);
		tmpss >> mn;
		fv.setMin(mn);
	} else {
		fv.setMin(defaultMin);
	}
	if(ctoks.size() >= 5) {
		double mx;
		istringstream tmpss(ctoks[4]);
		tmpss >> mx;
		fv.setMax(mx);
	} else {
		fv.setMax(defaultMax);
	}
	return fv;
}
