# Supplementary material for: Centrifuge: rapid and sensitive classification of metagenomic sequences
Source: Genome Res. 2016 Dec;26(12):1721–9. doi: 10.1101/gr.210641.116 (PMC5131823; doi:10.1101/gr.210641.116)
Supplement: Supplemental Material [file supp_gr.210641.116_Supplemental_Data_S1.zip › centrifuge-centrifuge-genome-research/TUTORIAL]

See section toward end of MANUAL entited "Getting started with Bowtie 2: Lambda
phage example".  Or, for tutorial for latest Bowtie 2 version, visit:

http://bowtie-bio.sf.net/bowtie2/manual.shtml#getting-started-with-bowtie-2-lambda-phage-example
