# Supplementary material for: Centrifuge: rapid and sensitive classification of metagenomic sequences
Source: Genome Res. 2016 Dec;26(12):1721–9. doi: 10.1101/gr.210641.116 (PMC5131823; doi:10.1101/gr.210641.116)
Supplement: Supplemental Material [file supp_gr.210641.116_Supplemental_Data_S1.zip › centrifuge-centrifuge-genome-research/centrifuge.xcodeproj/project.pbxproj]

// !$*UTF8*$!
{
	archiveVersion = 1;
	classes = {
	};
	objectVersion = 46;
	objects = {

/* Begin PBXBuildFile section */
		E86143B81C20833200D5C240 /* alphabet.cpp in Sources */ = {isa = PBXBuildFile; fileRef = E861438B1C20833200D5C240 /* alphabet.cpp */; };
		E86143B91C20833200D5C240 /* bt2_idx.cpp in Sources */ = {isa = PBXBuildFile; fileRef = E861438C1C20833200D5C240 /* bt2_idx.cpp */; };
		E86143BA1C20833200D5C240 /* ccnt_lut.cpp in Sources */ = {isa = PBXBuildFile; fileRef = E861438D1C20833200D5C240 /* ccnt_lut.cpp */; };
		E86143BB1C20833200D5C240 /* centrifuge_build_main.cpp in Sources */ = {isa = PBXBuildFile; fileRef = E861438E1C20833200D5C240 /* centrifuge_build_main.cpp */; };
		E86143BC1C20833200D5C240 /* centrifuge_build.cpp in Sources */ = {isa = PBXBuildFile; fileRef = E861438F1C20833200D5C240 /* centrifuge_build.cpp */; };
		E86143C41C20833200D5C240 /* ds.cpp in Sources */ = {isa = PBXBuildFile; fileRef = E86143971C20833200D5C240 /* ds.cpp */; };
		E86143C71C20833200D5C240 /* limit.cpp in Sources */ = {isa = PBXBuildFile; fileRef = E861439A1C20833200D5C240 /* limit.cpp */; };
		E86143CF1C20833200D5C240 /* random_source.cpp in Sources */ = {isa = PBXBuildFile; fileRef = E86143A21C20833200D5C240 /* random_source.cpp */; };
		E86143D31C20833200D5C240 /* ref_read.cpp in Sources */ = {isa = PBXBuildFile; fileRef = E86143A61C20833200D5C240 /* ref_read.cpp */; };
		E86143D41C20833200D5C240 /* reference.cpp in Sources */ = {isa = PBXBuildFile; fileRef = E86143A71C20833200D5C240 /* reference.cpp */; };
		E86143D61C20833200D5C240 /* shmem.cpp in Sources */ = {isa = PBXBuildFile; fileRef = E86143A91C20833200D5C240 /* shmem.cpp */; };
		E86143DA1C20833200D5C240 /* tinythread.cpp in Sources */ = {isa = PBXBuildFile; fileRef = E86143AD1C20833200D5C240 /* tinythread.cpp */; };
		E869A0671C209BCC007600C2 /* aligner_seed_policy.cpp in Sources */ = {isa = PBXBuildFile; fileRef = E86143831C20833200D5C240 /* aligner_seed_policy.cpp */; };
		E869A0681C209BCC007600C2 /* mask.cpp in Sources */ = {isa = PBXBuildFile; fileRef = E861439C1C20833200D5C240 /* mask.cpp */; };
		E869A0691C209BCC007600C2 /* outq.cpp in Sources */ = {isa = PBXBuildFile; fileRef = E861439D1C20833200D5C240 /* outq.cpp */; };
		E869A06A1C209BCC007600C2 /* pat.cpp in Sources */ = {isa = PBXBuildFile; fileRef = E861439E1C20833200D5C240 /* pat.cpp */; };
		E869A06B1C209BCC007600C2 /* pe.cpp in Sources */ = {isa = PBXBuildFile; fileRef = E861439F1C20833200D5C240 /* pe.cpp */; };
		E869A06C1C209BCC007600C2 /* presets.cpp in Sources */ = {isa = PBXBuildFile; fileRef = E86143A01C20833200D5C240 /* presets.cpp */; };
		E869A06D1C209BCC007600C2 /* qual.cpp in Sources */ = {isa = PBXBuildFile; fileRef = E86143A11C20833200D5C240 /* qual.cpp */; };
		E869A06E1C209BCC007600C2 /* random_util.cpp in Sources */ = {isa = PBXBuildFile; fileRef = E86143A31C20833200D5C240 /* random_util.cpp */; };
		E869A06F1C209BCC007600C2 /* read_qseq.cpp in Sources */ = {isa = PBXBuildFile; fileRef = E86143A41C20833200D5C240 /* read_qseq.cpp */; };
		E869A0701C209BCC007600C2 /* ref_coord.cpp in Sources */ = {isa = PBXBuildFile; fileRef = E86143A51C20833200D5C240 /* ref_coord.cpp */; };
		E869A0711C209BCC007600C2 /* scoring.cpp in Sources */ = {isa = PBXBuildFile; fileRef = E86143A81C20833200D5C240 /* scoring.cpp */; };
		E869A0721C209BCC007600C2 /* simple_func.cpp in Sources */ = {isa = PBXBuildFile; fileRef = E86143AA1C20833200D5C240 /* simple_func.cpp */; };
		E869A0731C209BE6007600C2 /* centrifuge_main.cpp in Sources */ = {isa = PBXBuildFile; fileRef = E86143921C20833200D5C240 /* centrifuge_main.cpp */; };
		E869A0741C209BE6007600C2 /* centrifuge.cpp in Sources */ = {isa = PBXBuildFile; fileRef = E86143941C20833200D5C240 /* centrifuge.cpp */; };
		E869A0751C20A308007600C2 /* limit.cpp in Sources */ = {isa = PBXBuildFile; fileRef = E861439A1C20833200D5C240 /* limit.cpp */; };
		E869A0761C20A425007600C2 /* alphabet.cpp in Sources */ = {isa = PBXBuildFile; fileRef = E861438B1C20833200D5C240 /* alphabet.cpp */; };
		E869A0771C20A425007600C2 /* bt2_idx.cpp in Sources */ = {isa = PBXBuildFile; fileRef = E861438C1C20833200D5C240 /* bt2_idx.cpp */; };
		E869A0781C20A425007600C2 /* ccnt_lut.cpp in Sources */ = {isa = PBXBuildFile; fileRef = E861438D1C20833200D5C240 /* ccnt_lut.cpp */; };
		E869A0791C20A425007600C2 /* ds.cpp in Sources */ = {isa = PBXBuildFile; fileRef = E86143971C20833200D5C240 /* ds.cpp */; };
		E869A07A1C20A425007600C2 /* edit.cpp in Sources */ = {isa = PBXBuildFile; fileRef = E86143981C20833200D5C240 /* edit.cpp */; };
		E869A07B1C20A425007600C2 /* random_source.cpp in Sources */ = {isa = PBXBuildFile; fileRef = E86143A21C20833200D5C240 /* random_source.cpp */; };
		E869A07C1C20A425007600C2 /* ref_read.cpp in Sources */ = {isa = PBXBuildFile; fileRef = E86143A61C20833200D5C240 /* ref_read.cpp */; };
		E869A07D1C20A425007600C2 /* reference.cpp in Sources */ = {isa = PBXBuildFile; fileRef = E86143A71C20833200D5C240 /* reference.cpp */; };
		E869A07E1C20A425007600C2 /* shmem.cpp in Sources */ = {isa = PBXBuildFile; fileRef = E86143A91C20833200D5C240 /* shmem.cpp */; };
		E869A07F1C20A425007600C2 /* tinythread.cpp in Sources */ = {isa = PBXBuildFile; fileRef = E86143AD1C20833200D5C240 /* tinythread.cpp */; };
		E869A0801C20A50B007600C2 /* alphabet.cpp in Sources */ = {isa = PBXBuildFile; fileRef = E861438B1C20833200D5C240 /* alphabet.cpp */; };
		E869A0811C20A50B007600C2 /* bt2_idx.cpp in Sources */ = {isa = PBXBuildFile; fileRef = E861438C1C20833200D5C240 /* bt2_idx.cpp */; };
		E869A0821C20A50B007600C2 /* ccnt_lut.cpp in Sources */ = {isa = PBXBuildFile; fileRef = E861438D1C20833200D5C240 /* ccnt_lut.cpp */; };
		E869A0831C20A50B007600C2 /* centrifuge_inspect.cpp in Sources */ = {isa = PBXBuildFile; fileRef = E86143911C20833200D5C240 /* centrifuge_inspect.cpp */; };
		E869A0841C20A50B007600C2 /* ds.cpp in Sources */ = {isa = PBXBuildFile; fileRef = E86143971C20833200D5C240 /* ds.cpp */; };
		E869A0851C20A50B007600C2 /* edit.cpp in Sources */ = {isa = PBXBuildFile; fileRef = E86143981C20833200D5C240 /* edit.cpp */; };
		E869A0861C20A50B007600C2 /* random_source.cpp in Sources */ = {isa = PBXBuildFile; fileRef = E86143A21C20833200D5C240 /* random_source.cpp */; };
		E869A0871C20A50B007600C2 /* ref_read.cpp in Sources */ = {isa = PBXBuildFile; fileRef = E86143A61C20833200D5C240 /* ref_read.cpp */; };
		E869A0881C20A50B007600C2 /* reference.cpp in Sources */ = {isa = PBXBuildFile; fileRef = E86143A71C20833200D5C240 /* reference.cpp */; };
		E869A0891C20A50B007600C2 /* shmem.cpp in Sources */ = {isa = PBXBuildFile; fileRef = E86143A91C20833200D5C240 /* shmem.cpp */; };
		E869A08A1C20A50B007600C2 /* tinythread.cpp in Sources */ = {isa = PBXBuildFile; fileRef = E86143AD1C20833200D5C240 /* tinythread.cpp */; };
		E8AB5A231C209232009138A6 /* diff_sample.cpp in Sources */ = {isa = PBXBuildFile; fileRef = E86143951C20833200D5C240 /* diff_sample.cpp */; };
/* End PBXBuildFile section */

/* Begin PBXCopyFilesBuildPhase section */
		E8485E111C207EF000F225FA /* CopyFiles */ = {
			isa = PBXCopyFilesBuildPhase;
			buildActionMask = 2147483647;
			dstPath = /usr/share/man/man1/;
			dstSubfolderSpec = 0;
			files = (
			);
			runOnlyForDeploymentPostprocessing = 1;
		};
		E869A0481C2095A8007600C2 /* CopyFiles */ = {
			isa = PBXCopyFilesBuildPhase;
			buildActionMask = 2147483647;
			dstPath = /usr/share/man/man1/;
			dstSubfolderSpec = 0;
			files = (
			);
			runOnlyForDeploymentPostprocessing = 1;
		};
		E869A0531C2095B5007600C2 /* CopyFiles */ = {
			isa = PBXCopyFilesBuildPhase;
			buildActionMask = 2147483647;
			dstPath = /usr/share/man/man1/;
			dstSubfolderSpec = 0;
			files = (
			);
			runOnlyForDeploymentPostprocessing = 1;
		};
		E869A05E1C2095CA007600C2 /* CopyFiles */ = {
			isa = PBXCopyFilesBuildPhase;
			buildActionMask = 2147483647;
			dstPath = /usr/share/man/man1/;
			dstSubfolderSpec = 0;
			files = (
			);
			runOnlyForDeploymentPostprocessing = 1;
		};
/* End PBXCopyFilesBuildPhase section */

/* Begin PBXFileReference section */
		E8485E131C207EF000F225FA /* centrifuge-buildx */ = {isa = PBXFileReference; explicitFileType = "compiled.mach-o.executable"; includeInIndex = 0; path = "centrifuge-buildx"; sourceTree = BUILT_PRODUCTS_DIR; };
		E861433C1C20833200D5C240 /* aligner_bt.h */ = {isa = PBXFileReference; fileEncoding = 4; lastKnownFileType = sourcecode.c.h; path = aligner_bt.h; sourceTree = "<group>"; };
		E861433D1C20833200D5C240 /* aligner_cache.h */ = {isa = PBXFileReference; fileEncoding = 4; lastKnownFileType = sourcecode.c.h; path = aligner_cache.h; sourceTree = "<group>"; };
		E861433E1C20833200D5C240 /* aligner_metrics.h */ = {isa = PBXFileReference; fileEncoding = 4; lastKnownFileType = sourcecode.c.h; path = aligner_metrics.h; sourceTree = "<group>"; };
		E861433F1C20833200D5C240 /* aligner_result.h */ = {isa = PBXFileReference; fileEncoding = 4; lastKnownFileType = sourcecode.c.h; path = aligner_result.h; sourceTree = "<group>"; };
		E86143401C20833200D5C240 /* aligner_seed_policy.h */ = {isa = PBXFileReference; fileEncoding = 4; lastKnownFileType = sourcecode.c.h; path = aligner_seed_policy.h; sourceTree = "<group>"; };
		E86143411C20833200D5C240 /* aligner_seed.h */ = {isa = PBXFileReference; fileEncoding = 4; lastKnownFileType = sourcecode.c.h; path = aligner_seed.h; sourceTree = "<group>"; };
		E86143421C20833200D5C240 /* aligner_sw_common.h */ = {isa = PBXFileReference; fileEncoding = 4; lastKnownFileType = sourcecode.c.h; path = aligner_sw_common.h; sourceTree = "<group>"; };
		E86143431C20833200D5C240 /* aligner_sw_nuc.h */ = {isa = PBXFileReference; fileEncoding = 4; lastKnownFileType = sourcecode.c.h; path = aligner_sw_nuc.h; sourceTree = "<group>"; };
		E86143441C20833200D5C240 /* aligner_sw.h */ = {isa = PBXFileReference; fileEncoding = 4; lastKnownFileType = sourcecode.c.h; path = aligner_sw.h; sourceTree = "<group>"; };
		E86143451C20833200D5C240 /* aligner_swsse.h */ = {isa = PBXFileReference; fileEncoding = 4; lastKnownFileType = sourcecode.c.h; path = aligner_swsse.h; sourceTree = "<group>"; };
		E86143461C20833200D5C240 /* aln_sink.h */ = {isa = PBXFileReference; fileEncoding = 4; lastKnownFileType = sourcecode.c.h; path = aln_sink.h; sourceTree = "<group>"; };
		E86143471C20833200D5C240 /* alphabet.h */ = {isa = PBXFileReference; fileEncoding = 4; lastKnownFileType = sourcecode.c.h; path = alphabet.h; sourceTree = "<group>"; };
		E86143481C20833200D5C240 /* assert_helpers.h */ = {isa = PBXFileReference; fileEncoding = 4; lastKnownFileType = sourcecode.c.h; path = assert_helpers.h; sourceTree = "<group>"; };
		E86143491C20833200D5C240 /* binary_sa_search.h */ = {isa = PBXFileReference; fileEncoding = 4; lastKnownFileType = sourcecode.c.h; path = binary_sa_search.h; sourceTree = "<group>"; };
		E861434A1C20833200D5C240 /* bitpack.h */ = {isa = PBXFileReference; fileEncoding = 4; lastKnownFileType = sourcecode.c.h; path = bitpack.h; sourceTree = "<group>"; };
		E861434B1C20833200D5C240 /* blockwise_sa.h */ = {isa = PBXFileReference; fileEncoding = 4; lastKnownFileType = sourcecode.c.h; path = blockwise_sa.h; sourceTree = "<group>"; };
		E861434C1C20833200D5C240 /* bt2_idx.h */ = {isa = PBXFileReference; fileEncoding = 4; lastKnownFileType = sourcecode.c.h; path = bt2_idx.h; sourceTree = "<group>"; };
		E861434D1C20833200D5C240 /* bt2_io.h */ = {isa = PBXFileReference; fileEncoding = 4; lastKnownFileType = sourcecode.c.h; path = bt2_io.h; sourceTree = "<group>"; };
		E861434E1C20833200D5C240 /* bt2_util.h */ = {isa = PBXFileReference; fileEncoding = 4; lastKnownFileType = sourcecode.c.h; path = bt2_util.h; sourceTree = "<group>"; };
		E861434F1C20833200D5C240 /* btypes.h */ = {isa = PBXFileReference; fileEncoding = 4; lastKnownFileType = sourcecode.c.h; path = btypes.h; sourceTree = "<group>"; };
		E86143501C20833200D5C240 /* classifier.h */ = {isa = PBXFileReference; fileEncoding = 4; lastKnownFileType = sourcecode.c.h; path = classifier.h; sourceTree = "<group>"; };
		E86143511C20833200D5C240 /* diff_sample.h */ = {isa = PBXFileReference; fileEncoding = 4; lastKnownFileType = sourcecode.c.h; path = diff_sample.h; sourceTree = "<group>"; };
		E86143521C20833200D5C240 /* dp_framer.h */ = {isa = PBXFileReference; fileEncoding = 4; lastKnownFileType = sourcecode.c.h; path = dp_framer.h; sourceTree = "<group>"; };
		E86143531C20833200D5C240 /* ds.h */ = {isa = PBXFileReference; fileEncoding = 4; lastKnownFileType = sourcecode.c.h; path = ds.h; sourceTree = "<group>"; };
		E86143541C20833200D5C240 /* edit.h */ = {isa = PBXFileReference; fileEncoding = 4; lastKnownFileType = sourcecode.c.h; path = edit.h; sourceTree = "<group>"; };
		E86143551C20833200D5C240 /* endian_swap.h */ = {isa = PBXFileReference; fileEncoding = 4; lastKnownFileType = sourcecode.c.h; path = endian_swap.h; sourceTree = "<group>"; };
		E86143561C20833200D5C240 /* fast_mutex.h */ = {isa = PBXFileReference; fileEncoding = 4; lastKnownFileType = sourcecode.c.h; path = fast_mutex.h; sourceTree = "<group>"; };
		E86143571C20833200D5C240 /* filebuf.h */ = {isa = PBXFileReference; fileEncoding = 4; lastKnownFileType = sourcecode.c.h; path = filebuf.h; sourceTree = "<group>"; };
		E86143581C20833200D5C240 /* formats.h */ = {isa = PBXFileReference; fileEncoding = 4; lastKnownFileType = sourcecode.c.h; path = formats.h; sourceTree = "<group>"; };
		E86143591C20833200D5C240 /* group_walk.h */ = {isa = PBXFileReference; fileEncoding = 4; lastKnownFileType = sourcecode.c.h; path = group_walk.h; sourceTree = "<group>"; };
		E861435A1C20833200D5C240 /* hi_aligner.h */ = {isa = PBXFileReference; fileEncoding = 4; indentWidth = 4; lastKnownFileType = sourcecode.c.h; path = hi_aligner.h; sourceTree = "<group>"; };
		E861435B1C20833200D5C240 /* hier_idx_common.h */ = {isa = PBXFileReference; fileEncoding = 4; lastKnownFileType = sourcecode.c.h; path = hier_idx_common.h; sourceTree = "<group>"; };
		E861435C1C20833200D5C240 /* hier_idx.h */ = {isa = PBXFileReference; fileEncoding = 4; lastKnownFileType = sourcecode.c.h; path = hier_idx.h; sourceTree = "<group>"; };
		E861435D1C20833200D5C240 /* hyperloglogbias.h */ = {isa = PBXFileReference; fileEncoding = 4; lastKnownFileType = sourcecode.c.h; path = hyperloglogbias.h; sourceTree = "<group>"; };
		E861435E1C20833200D5C240 /* hyperloglogplus.h */ = {isa = PBXFileReference; fileEncoding = 4; lastKnownFileType = sourcecode.c.h; path = hyperloglogplus.h; sourceTree = "<group>"; };
		E861435F1C20833200D5C240 /* limit.h */ = {isa = PBXFileReference; fileEncoding = 4; lastKnownFileType = sourcecode.c.h; path = limit.h; sourceTree = "<group>"; };
		E86143601C20833200D5C240 /* ls.h */ = {isa = PBXFileReference; fileEncoding = 4; lastKnownFileType = sourcecode.c.h; path = ls.h; sourceTree = "<group>"; };
		E86143611C20833200D5C240 /* mask.h */ = {isa = PBXFileReference; fileEncoding = 4; lastKnownFileType = sourcecode.c.h; path = mask.h; sourceTree = "<group>"; };
		E86143621C20833200D5C240 /* mem_ids.h */ = {isa = PBXFileReference; fileEncoding = 4; lastKnownFileType = sourcecode.c.h; path = mem_ids.h; sourceTree = "<group>"; };
		E86143631C20833200D5C240 /* mm.h */ = {isa = PBXFileReference; fileEncoding = 4; lastKnownFileType = sourcecode.c.h; path = mm.h; sourceTree = "<group>"; };
		E86143641C20833200D5C240 /* multikey_qsort.h */ = {isa = PBXFileReference; fileEncoding = 4; lastKnownFileType = sourcecode.c.h; path = multikey_qsort.h; sourceTree = "<group>"; };
		E86143651C20833200D5C240 /* opts.h */ = {isa = PBXFileReference; fileEncoding = 4; lastKnownFileType = sourcecode.c.h; path = opts.h; sourceTree = "<group>"; };
		E86143661C20833200D5C240 /* outq.h */ = {isa = PBXFileReference; fileEncoding = 4; lastKnownFileType = sourcecode.c.h; path = outq.h; sourceTree = "<group>"; };
		E86143671C20833200D5C240 /* pat.h */ = {isa = PBXFileReference; fileEncoding = 4; lastKnownFileType = sourcecode.c.h; path = pat.h; sourceTree = "<group>"; };
		E86143681C20833200D5C240 /* pe.h */ = {isa = PBXFileReference; fileEncoding = 4; lastKnownFileType = sourcecode.c.h; path = pe.h; sourceTree = "<group>"; };
		E86143691C20833200D5C240 /* presets.h */ = {isa = PBXFileReference; fileEncoding = 4; lastKnownFileType = sourcecode.c.h; path = presets.h; sourceTree = "<group>"; };
		E861436A1C20833200D5C240 /* processor_support.h */ = {isa = PBXFileReference; fileEncoding = 4; lastKnownFileType = sourcecode.c.h; path = processor_support.h; sourceTree = "<group>"; };
		E861436B1C20833200D5C240 /* qual.h */ = {isa = PBXFileReference; fileEncoding = 4; lastKnownFileType = sourcecode.c.h; path = qual.h; sourceTree = "<group>"; };
		E861436C1C20833200D5C240 /* random_source.h */ = {isa = PBXFileReference; fileEncoding = 4; lastKnownFileType = sourcecode.c.h; path = random_source.h; sourceTree = "<group>"; };
		E861436D1C20833200D5C240 /* random_util.h */ = {isa = PBXFileReference; fileEncoding = 4; lastKnownFileType = sourcecode.c.h; path = random_util.h; sourceTree = "<group>"; };
		E861436E1C20833200D5C240 /* read.h */ = {isa = PBXFileReference; fileEncoding = 4; lastKnownFileType = sourcecode.c.h; path = read.h; sourceTree = "<group>"; };
		E861436F1C20833200D5C240 /* ref_coord.h */ = {isa = PBXFileReference; fileEncoding = 4; lastKnownFileType = sourcecode.c.h; path = ref_coord.h; sourceTree = "<group>"; };
		E86143701C20833200D5C240 /* ref_read.h */ = {isa = PBXFileReference; fileEncoding = 4; lastKnownFileType = sourcecode.c.h; path = ref_read.h; sourceTree = "<group>"; };
		E86143711C20833200D5C240 /* reference.h */ = {isa = PBXFileReference; fileEncoding = 4; lastKnownFileType = sourcecode.c.h; path = reference.h; sourceTree = "<group>"; };
		E86143721C20833200D5C240 /* scoring.h */ = {isa = PBXFileReference; fileEncoding = 4; lastKnownFileType = sourcecode.c.h; path = scoring.h; sourceTree = "<group>"; };
		E86143731C20833200D5C240 /* search_globals.h */ = {isa = PBXFileReference; fileEncoding = 4; lastKnownFileType = sourcecode.c.h; path = search_globals.h; sourceTree = "<group>"; };
		E86143741C20833200D5C240 /* sequence_io.h */ = {isa = PBXFileReference; fileEncoding = 4; lastKnownFileType = sourcecode.c.h; path = sequence_io.h; sourceTree = "<group>"; };
		E86143751C20833200D5C240 /* shmem.h */ = {isa = PBXFileReference; fileEncoding = 4; lastKnownFileType = sourcecode.c.h; path = shmem.h; sourceTree = "<group>"; };
		E86143761C20833200D5C240 /* simple_func.h */ = {isa = PBXFileReference; fileEncoding = 4; lastKnownFileType = sourcecode.c.h; path = simple_func.h; sourceTree = "<group>"; };
		E86143771C20833200D5C240 /* sse_util.h */ = {isa = PBXFileReference; fileEncoding = 4; lastKnownFileType = sourcecode.c.h; path = sse_util.h; sourceTree = "<group>"; };
		E86143781C20833200D5C240 /* sstring.h */ = {isa = PBXFileReference; fileEncoding = 4; lastKnownFileType = sourcecode.c.h; path = sstring.h; sourceTree = "<group>"; };
		E86143791C20833200D5C240 /* str_util.h */ = {isa = PBXFileReference; fileEncoding = 4; lastKnownFileType = sourcecode.c.h; path = str_util.h; sourceTree = "<group>"; };
		E861437A1C20833200D5C240 /* threading.h */ = {isa = PBXFileReference; fileEncoding = 4; lastKnownFileType = sourcecode.c.h; path = threading.h; sourceTree = "<group>"; };
		E861437B1C20833200D5C240 /* timer.h */ = {isa = PBXFileReference; fileEncoding = 4; lastKnownFileType = sourcecode.c.h; path = timer.h; sourceTree = "<group>"; };
		E861437C1C20833200D5C240 /* tinythread.h */ = {isa = PBXFileReference; fileEncoding = 4; lastKnownFileType = sourcecode.c.h; path = tinythread.h; sourceTree = "<group>"; };
		E861437D1C20833200D5C240 /* tokenize.h */ = {isa = PBXFileReference; fileEncoding = 4; lastKnownFileType = sourcecode.c.h; path = tokenize.h; sourceTree = "<group>"; };
		E861437E1C20833200D5C240 /* util.h */ = {isa = PBXFileReference; fileEncoding = 4; lastKnownFileType = sourcecode.c.h; path = util.h; sourceTree = "<group>"; };
		E861437F1C20833200D5C240 /* word_io.h */ = {isa = PBXFileReference; fileEncoding = 4; lastKnownFileType = sourcecode.c.h; path = word_io.h; sourceTree = "<group>"; };
		E86143801C20833200D5C240 /* zbox.h */ = {isa = PBXFileReference; fileEncoding = 4; lastKnownFileType = sourcecode.c.h; path = zbox.h; sourceTree = "<group>"; };
		E86143811C20833200D5C240 /* aligner_bt.cpp */ = {isa = PBXFileReference; fileEncoding = 4; lastKnownFileType = sourcecode.cpp.cpp; path = aligner_bt.cpp; sourceTree = "<group>"; };
		E86143821C20833200D5C240 /* aligner_cache.cpp */ = {isa = PBXFileReference; fileEncoding = 4; lastKnownFileType = sourcecode.cpp.cpp; path = aligner_cache.cpp; sourceTree = "<group>"; };
		E86143831C20833200D5C240 /* aligner_seed_policy.cpp */ = {isa = PBXFileReference; fileEncoding = 4; lastKnownFileType = sourcecode.cpp.cpp; path = aligner_seed_policy.cpp; sourceTree = "<group>"; };
		E86143841C20833200D5C240 /* aligner_seed.cpp */ = {isa = PBXFileReference; fileEncoding = 4; lastKnownFileType = sourcecode.cpp.cpp; path = aligner_seed.cpp; sourceTree = "<group>"; };
		E86143851C20833200D5C240 /* aligner_sw.cpp */ = {isa = PBXFileReference; fileEncoding = 4; lastKnownFileType = sourcecode.cpp.cpp; path = aligner_sw.cpp; sourceTree = "<group>"; };
		E86143861C20833200D5C240 /* aligner_swsse_ee_i16.cpp */ = {isa = PBXFileReference; fileEncoding = 4; lastKnownFileType = sourcecode.cpp.cpp; path = aligner_swsse_ee_i16.cpp; sourceTree = "<group>"; };
		E86143871C20833200D5C240 /* aligner_swsse_ee_u8.cpp */ = {isa = PBXFileReference; fileEncoding = 4; lastKnownFileType = sourcecode.cpp.cpp; path = aligner_swsse_ee_u8.cpp; sourceTree = "<group>"; };
		E86143881C20833200D5C240 /* aligner_swsse_loc_i16.cpp */ = {isa = PBXFileReference; fileEncoding = 4; lastKnownFileType = sourcecode.cpp.cpp; path = aligner_swsse_loc_i16.cpp; sourceTree = "<group>"; };
		E86143891C20833200D5C240 /* aligner_swsse_loc_u8.cpp */ = {isa = PBXFileReference; fileEncoding = 4; lastKnownFileType = sourcecode.cpp.cpp; path = aligner_swsse_loc_u8.cpp; sourceTree = "<group>"; };
		E861438A1C20833200D5C240 /* aligner_swsse.cpp */ = {isa = PBXFileReference; fileEncoding = 4; lastKnownFileType = sourcecode.cpp.cpp; path = aligner_swsse.cpp; sourceTree = "<group>"; };
		E861438B1C20833200D5C240 /* alphabet.cpp */ = {isa = PBXFileReference; fileEncoding = 4; lastKnownFileType = sourcecode.cpp.cpp; path = alphabet.cpp; sourceTree = "<group>"; };
		E861438C1C20833200D5C240 /* bt2_idx.cpp */ = {isa = PBXFileReference; fileEncoding = 4; lastKnownFileType = sourcecode.cpp.cpp; path = bt2_idx.cpp; sourceTree = "<group>"; };
		E861438D1C20833200D5C240 /* ccnt_lut.cpp */ = {isa = PBXFileReference; fileEncoding = 4; lastKnownFileType = sourcecode.cpp.cpp; path = ccnt_lut.cpp; sourceTree = "<group>"; };
		E861438E1C20833200D5C240 /* centrifuge_build_main.cpp */ = {isa = PBXFileReference; fileEncoding = 4; lastKnownFileType = sourcecode.cpp.cpp; path = centrifuge_build_main.cpp; sourceTree = "<group>"; };
		E861438F1C20833200D5C240 /* centrifuge_build.cpp */ = {isa = PBXFileReference; fileEncoding = 4; lastKnownFileType = sourcecode.cpp.cpp; path = centrifuge_build.cpp; sourceTree = "<group>"; };
		E86143901C20833200D5C240 /* centrifuge_compress.cpp */ = {isa = PBXFileReference; fileEncoding = 4; lastKnownFileType = sourcecode.cpp.cpp; path = centrifuge_compress.cpp; sourceTree = "<group>"; };
		E86143911C20833200D5C240 /* centrifuge_inspect.cpp */ = {isa = PBXFileReference; fileEncoding = 4; lastKnownFileType = sourcecode.cpp.cpp; path = centrifuge_inspect.cpp; sourceTree = "<group>"; };
		E86143921C20833200D5C240 /* centrifuge_main.cpp */ = {isa = PBXFileReference; fileEncoding = 4; lastKnownFileType = sourcecode.cpp.cpp; path = centrifuge_main.cpp; sourceTree = "<group>"; };
		E86143931C20833200D5C240 /* centrifuge_report.cpp */ = {isa = PBXFileReference; fileEncoding = 4; lastKnownFileType = sourcecode.cpp.cpp; path = centrifuge_report.cpp; sourceTree = "<group>"; };
		E86143941C20833200D5C240 /* centrifuge.cpp */ = {isa = PBXFileReference; fileEncoding = 4; lastKnownFileType = sourcecode.cpp.cpp; path = centrifuge.cpp; sourceTree = "<group>"; };
		E86143951C20833200D5C240 /* diff_sample.cpp */ = {isa = PBXFileReference; fileEncoding = 4; lastKnownFileType = sourcecode.cpp.cpp; path = diff_sample.cpp; sourceTree = "<group>"; };
		E86143961C20833200D5C240 /* dp_framer.cpp */ = {isa = PBXFileReference; fileEncoding = 4; lastKnownFileType = sourcecode.cpp.cpp; path = dp_framer.cpp; sourceTree = "<group>"; };
		E86143971C20833200D5C240 /* ds.cpp */ = {isa = PBXFileReference; fileEncoding = 4; lastKnownFileType = sourcecode.cpp.cpp; path = ds.cpp; sourceTree = "<group>"; };
		E86143981C20833200D5C240 /* edit.cpp */ = {isa = PBXFileReference; fileEncoding = 4; lastKnownFileType = sourcecode.cpp.cpp; path = edit.cpp; sourceTree = "<group>"; };
		E86143991C20833200D5C240 /* group_walk.cpp */ = {isa = PBXFileReference; fileEncoding = 4; lastKnownFileType = sourcecode.cpp.cpp; path = group_walk.cpp; sourceTree = "<group>"; };
		E861439A1C20833200D5C240 /* limit.cpp */ = {isa = PBXFileReference; fileEncoding = 4; lastKnownFileType = sourcecode.cpp.cpp; path = limit.cpp; sourceTree = "<group>"; };
		E861439B1C20833200D5C240 /* ls.cpp */ = {isa = PBXFileReference; fileEncoding = 4; lastKnownFileType = sourcecode.cpp.cpp; path = ls.cpp; sourceTree = "<group>"; };
		E861439C1C20833200D5C240 /* mask.cpp */ = {isa = PBXFileReference; fileEncoding = 4; lastKnownFileType = sourcecode.cpp.cpp; path = mask.cpp; sourceTree = "<group>"; };
		E861439D1C20833200D5C240 /* outq.cpp */ = {isa = PBXFileReference; fileEncoding = 4; lastKnownFileType = sourcecode.cpp.cpp; path = outq.cpp; sourceTree = "<group>"; };
		E861439E1C20833200D5C240 /* pat.cpp */ = {isa = PBXFileReference; fileEncoding = 4; lastKnownFileType = sourcecode.cpp.cpp; path = pat.cpp; sourceTree = "<group>"; };
		E861439F1C20833200D5C240 /* pe.cpp */ = {isa = PBXFileReference; fileEncoding = 4; lastKnownFileType = sourcecode.cpp.cpp; path = pe.cpp; sourceTree = "<group>"; };
		E86143A01C20833200D5C240 /* presets.cpp */ = {isa = PBXFileReference; fileEncoding = 4; lastKnownFileType = sourcecode.cpp.cpp; path = presets.cpp; sourceTree = "<group>"; };
		E86143A11C20833200D5C240 /* qual.cpp */ = {isa = PBXFileReference; fileEncoding = 4; lastKnownFileType = sourcecode.cpp.cpp; path = qual.cpp; sourceTree = "<group>"; };
		E86143A21C20833200D5C240 /* random_source.cpp */ = {isa = PBXFileReference; fileEncoding = 4; lastKnownFileType = sourcecode.cpp.cpp; path = random_source.cpp; sourceTree = "<group>"; };
		E86143A31C20833200D5C240 /* random_util.cpp */ = {isa = PBXFileReference; fileEncoding = 4; lastKnownFileType = sourcecode.cpp.cpp; path = random_util.cpp; sourceTree = "<group>"; };
		E86143A41C20833200D5C240 /* read_qseq.cpp */ = {isa = PBXFileReference; fileEncoding = 4; lastKnownFileType = sourcecode.cpp.cpp; path = read_qseq.cpp; sourceTree = "<group>"; };
		E86143A51C20833200D5C240 /* ref_coord.cpp */ = {isa = PBXFileReference; fileEncoding = 4; lastKnownFileType = sourcecode.cpp.cpp; path = ref_coord.cpp; sourceTree = "<group>"; };
		E86143A61C20833200D5C240 /* ref_read.cpp */ = {isa = PBXFileReference; fileEncoding = 4; lastKnownFileType = sourcecode.cpp.cpp; path = ref_read.cpp; sourceTree = "<group>"; };
		E86143A71C20833200D5C240 /* reference.cpp */ = {isa = PBXFileReference; fileEncoding = 4; lastKnownFileType = sourcecode.cpp.cpp; path = reference.cpp; sourceTree = "<group>"; };
		E86143A81C20833200D5C240 /* scoring.cpp */ = {isa = PBXFileReference; fileEncoding = 4; lastKnownFileType = sourcecode.cpp.cpp; path = scoring.cpp; sourceTree = "<group>"; };
		E86143A91C20833200D5C240 /* shmem.cpp */ = {isa = PBXFileReference; fileEncoding = 4; lastKnownFileType = sourcecode.cpp.cpp; path = shmem.cpp; sourceTree = "<group>"; };
		E86143AA1C20833200D5C240 /* simple_func.cpp */ = {isa = PBXFileReference; fileEncoding = 4; lastKnownFileType = sourcecode.cpp.cpp; path = simple_func.cpp; sourceTree = "<group>"; };
		E86143AB1C20833200D5C240 /* sse_util.cpp */ = {isa = PBXFileReference; fileEncoding = 4; lastKnownFileType = sourcecode.cpp.cpp; path = sse_util.cpp; sourceTree = "<group>"; };
		E86143AC1C20833200D5C240 /* sstring.cpp */ = {isa = PBXFileReference; fileEncoding = 4; lastKnownFileType = sourcecode.cpp.cpp; path = sstring.cpp; sourceTree = "<group>"; };
		E86143AD1C20833200D5C240 /* tinythread.cpp */ = {isa = PBXFileReference; fileEncoding = 4; lastKnownFileType = sourcecode.cpp.cpp; path = tinythread.cpp; sourceTree = "<group>"; };
		E869A04A1C2095A8007600C2 /* centrifugex */ = {isa = PBXFileReference; explicitFileType = "compiled.mach-o.executable"; includeInIndex = 0; path = centrifugex; sourceTree = BUILT_PRODUCTS_DIR; };
		E869A0551C2095B5007600C2 /* centrifuge-inspectx */ = {isa = PBXFileReference; explicitFileType = "compiled.mach-o.executable"; includeInIndex = 0; path = "centrifuge-inspectx"; sourceTree = BUILT_PRODUCTS_DIR; };
		E869A0601C2095CA007600C2 /* centrifuge-compressx */ = {isa = PBXFileReference; explicitFileType = "compiled.mach-o.executable"; includeInIndex = 0; path = "centrifuge-compressx"; sourceTree = BUILT_PRODUCTS_DIR; };
		E8D181651D64DB4D00CC784A /* taxonomy.h */ = {isa = PBXFileReference; lastKnownFileType = sourcecode.c.h; path = taxonomy.h; sourceTree = "<group>"; };
/* End PBXFileReference section */

/* Begin PBXFrameworksBuildPhase section */
		E8485E101C207EF000F225FA /* Frameworks */ = {
			isa = PBXFrameworksBuildPhase;
			buildActionMask = 2147483647;
			files = (
			);
			runOnlyForDeploymentPostprocessing = 0;
		};
		E869A0471C2095A8007600C2 /* Frameworks */ = {
			isa = PBXFrameworksBuildPhase;
			buildActionMask = 2147483647;
			files = (
			);
			runOnlyForDeploymentPostprocessing = 0;
		};
		E869A0521C2095B5007600C2 /* Frameworks */ = {
			isa = PBXFrameworksBuildPhase;
			buildActionMask = 2147483647;
			files = (
			);
			runOnlyForDeploymentPostprocessing = 0;
		};
		E869A05D1C2095CA007600C2 /* Frameworks */ = {
			isa = PBXFrameworksBuildPhase;
			buildActionMask = 2147483647;
			files = (
			);
			runOnlyForDeploymentPostprocessing = 0;
		};
/* End PBXFrameworksBuildPhase section */

/* Begin PBXGroup section */
		E8485E0A1C207EF000F225FA = {
			isa = PBXGroup;
			children = (
				E8485E1E1C207FCB00F225FA /* Document */,
				E8485E1D1C207FC400F225FA /* Source */,
				E8485E141C207EF000F225FA /* Products */,
			);
			sourceTree = "<group>";
		};
		E8485E141C207EF000F225FA /* Products */ = {
			isa = PBXGroup;
			children = (
				E8485E131C207EF000F225FA /* centrifuge-buildx */,
				E869A04A1C2095A8007600C2 /* centrifugex */,
				E869A0551C2095B5007600C2 /* centrifuge-inspectx */,
				E869A0601C2095CA007600C2 /* centrifuge-compressx */,
			);
			name = Products;
			sourceTree = "<group>";
		};
		E8485E1D1C207FC400F225FA /* Source */ = {
			isa = PBXGroup;
			children = (
				E861433C1C20833200D5C240 /* aligner_bt.h */,
				E861433D1C20833200D5C240 /* aligner_cache.h */,
				E861433E1C20833200D5C240 /* aligner_metrics.h */,
				E861433F1C20833200D5C240 /* aligner_result.h */,
				E86143401C20833200D5C240 /* aligner_seed_policy.h */,
				E86143411C20833200D5C240 /* aligner_seed.h */,
				E86143421C20833200D5C240 /* aligner_sw_common.h */,
				E86143431C20833200D5C240 /* aligner_sw_nuc.h */,
				E86143441C20833200D5C240 /* aligner_sw.h */,
				E86143451C20833200D5C240 /* aligner_swsse.h */,
				E86143461C20833200D5C240 /* aln_sink.h */,
				E86143471C20833200D5C240 /* alphabet.h */,
				E86143481C20833200D5C240 /* assert_helpers.h */,
				E86143491C20833200D5C240 /* binary_sa_search.h */,
				E861434A1C20833200D5C240 /* bitpack.h */,
				E861434B1C20833200D5C240 /* blockwise_sa.h */,
				E861434C1C20833200D5C240 /* bt2_idx.h */,
				E861434D1C20833200D5C240 /* bt2_io.h */,
				E861434E1C20833200D5C240 /* bt2_util.h */,
				E861434F1C20833200D5C240 /* btypes.h */,
				E86143501C20833200D5C240 /* classifier.h */,
				E86143511C20833200D5C240 /* diff_sample.h */,
				E86143521C20833200D5C240 /* dp_framer.h */,
				E86143531C20833200D5C240 /* ds.h */,
				E86143541C20833200D5C240 /* edit.h */,
				E86143551C20833200D5C240 /* endian_swap.h */,
				E86143561C20833200D5C240 /* fast_mutex.h */,
				E86143571C20833200D5C240 /* filebuf.h */,
				E86143581C20833200D5C240 /* formats.h */,
				E86143591C20833200D5C240 /* group_walk.h */,
				E861435A1C20833200D5C240 /* hi_aligner.h */,
				E861435B1C20833200D5C240 /* hier_idx_common.h */,
				E861435C1C20833200D5C240 /* hier_idx.h */,
				E861435D1C20833200D5C240 /* hyperloglogbias.h */,
				E861435E1C20833200D5C240 /* hyperloglogplus.h */,
				E861435F1C20833200D5C240 /* limit.h */,
				E86143601C20833200D5C240 /* ls.h */,
				E86143611C20833200D5C240 /* mask.h */,
				E86143621C20833200D5C240 /* mem_ids.h */,
				E86143631C20833200D5C240 /* mm.h */,
				E86143641C20833200D5C240 /* multikey_qsort.h */,
				E86143651C20833200D5C240 /* opts.h */,
				E86143661C20833200D5C240 /* outq.h */,
				E86143671C20833200D5C240 /* pat.h */,
				E86143681C20833200D5C240 /* pe.h */,
				E86143691C20833200D5C240 /* presets.h */,
				E861436A1C20833200D5C240 /* processor_support.h */,
				E861436B1C20833200D5C240 /* qual.h */,
				E861436C1C20833200D5C240 /* random_source.h */,
				E861436D1C20833200D5C240 /* random_util.h */,
				E861436E1C20833200D5C240 /* read.h */,
				E861436F1C20833200D5C240 /* ref_coord.h */,
				E86143701C20833200D5C240 /* ref_read.h */,
				E86143711C20833200D5C240 /* reference.h */,
				E86143721C20833200D5C240 /* scoring.h */,
				E86143731C20833200D5C240 /* search_globals.h */,
				E86143741C20833200D5C240 /* sequence_io.h */,
				E86143751C20833200D5C240 /* shmem.h */,
				E86143761C20833200D5C240 /* simple_func.h */,
				E86143771C20833200D5C240 /* sse_util.h */,
				E86143781C20833200D5C240 /* sstring.h */,
				E86143791C20833200D5C240 /* str_util.h */,
				E8D181651D64DB4D00CC784A /* taxonomy.h */,
				E861437A1C20833200D5C240 /* threading.h */,
				E861437B1C20833200D5C240 /* timer.h */,
				E861437C1C20833200D5C240 /* tinythread.h */,
				E861437D1C20833200D5C240 /* tokenize.h */,
				E861437E1C20833200D5C240 /* util.h */,
				E861437F1C20833200D5C240 /* word_io.h */,
				E86143801C20833200D5C240 /* zbox.h */,
				E86143811C20833200D5C240 /* aligner_bt.cpp */,
				E86143821C20833200D5C240 /* aligner_cache.cpp */,
				E86143831C20833200D5C240 /* aligner_seed_policy.cpp */,
				E86143841C20833200D5C240 /* aligner_seed.cpp */,
				E86143851C20833200D5C240 /* aligner_sw.cpp */,
				E86143861C20833200D5C240 /* aligner_swsse_ee_i16.cpp */,
				E86143871C20833200D5C240 /* aligner_swsse_ee_u8.cpp */,
				E86143881C20833200D5C240 /* aligner_swsse_loc_i16.cpp */,
				E86143891C20833200D5C240 /* aligner_swsse_loc_u8.cpp */,
				E861438A1C20833200D5C240 /* aligner_swsse.cpp */,
				E861438B1C20833200D5C240 /* alphabet.cpp */,
				E861438C1C20833200D5C240 /* bt2_idx.cpp */,
				E861438D1C20833200D5C240 /* ccnt_lut.cpp */,
				E861438E1C20833200D5C240 /* centrifuge_build_main.cpp */,
				E861438F1C20833200D5C240 /* centrifuge_build.cpp */,
				E86143901C20833200D5C240 /* centrifuge_compress.cpp */,
				E86143911C20833200D5C240 /* centrifuge_inspect.cpp */,
				E86143921C20833200D5C240 /* centrifuge_main.cpp */,
				E86143931C20833200D5C240 /* centrifuge_report.cpp */,
				E86143941C20833200D5C240 /* centrifuge.cpp */,
				E86143951C20833200D5C240 /* diff_sample.cpp */,
				E86143961C20833200D5C240 /* dp_framer.cpp */,
				E86143971C20833200D5C240 /* ds.cpp */,
				E86143981C20833200D5C240 /* edit.cpp */,
				E86143991C20833200D5C240 /* group_walk.cpp */,
				E861439A1C20833200D5C240 /* limit.cpp */,
				E861439B1C20833200D5C240 /* ls.cpp */,
				E861439C1C20833200D5C240 /* mask.cpp */,
				E861439D1C20833200D5C240 /* outq.cpp */,
				E861439E1C20833200D5C240 /* pat.cpp */,
				E861439F1C20833200D5C240 /* pe.cpp */,
				E86143A01C20833200D5C240 /* presets.cpp */,
				E86143A11C20833200D5C240 /* qual.cpp */,
				E86143A21C20833200D5C240 /* random_source.cpp */,
				E86143A31C20833200D5C240 /* random_util.cpp */,
				E86143A41C20833200D5C240 /* read_qseq.cpp */,
				E86143A51C20833200D5C240 /* ref_coord.cpp */,
				E86143A61C20833200D5C240 /* ref_read.cpp */,
				E86143A71C20833200D5C240 /* reference.cpp */,
				E86143A81C20833200D5C240 /* scoring.cpp */,
				E86143A91C20833200D5C240 /* shmem.cpp */,
				E86143AA1C20833200D5C240 /* simple_func.cpp */,
				E86143AB1C20833200D5C240 /* sse_util.cpp */,
				E86143AC1C20833200D5C240 /* sstring.cpp */,
				E86143AD1C20833200D5C240 /* tinythread.cpp */,
			);
			name = Source;
			sourceTree = "<group>";
		};
		E8485E1E1C207FCB00F225FA /* Document */ = {
			isa = PBXGroup;
			children = (
			);
			name = Document;
			sourceTree = "<group>";
		};
/* End PBXGroup section */

/* Begin PBXNativeTarget section */
		E8485E121C207EF000F225FA /* centrifuge-buildx */ = {
			isa = PBXNativeTarget;
			buildConfigurationList = E8485E1A1C207EF000F225FA /* Build configuration list for PBXNativeTarget "centrifuge-buildx" */;
			buildPhases = (
				E8485E0F1C207EF000F225FA /* Sources */,
				E8485E101C207EF000F225FA /* Frameworks */,
				E8485E111C207EF000F225FA /* CopyFiles */,
			);
			buildRules = (
			);
			dependencies = (
			);
			name = "centrifuge-buildx";
			productName = centrifuge;
			productReference = E8485E131C207EF000F225FA /* centrifuge-buildx */;
			productType = "com.apple.product-type.tool";
		};
		E869A0491C2095A8007600C2 /* centrifugex */ = {
			isa = PBXNativeTarget;
			buildConfigurationList = E869A0501C2095A8007600C2 /* Build configuration list for PBXNativeTarget "centrifugex" */;
			buildPhases = (
				E869A0461C2095A8007600C2 /* Sources */,
				E869A0471C2095A8007600C2 /* Frameworks */,
				E869A0481C2095A8007600C2 /* CopyFiles */,
			);
			buildRules = (
			);
			dependencies = (
			);
			name = centrifugex;
			productName = centrifugex;
			productReference = E869A04A1C2095A8007600C2 /* centrifugex */;
			productType = "com.apple.product-type.tool";
		};
		E869A0541C2095B5007600C2 /* centrifuge-inspectx */ = {
			isa = PBXNativeTarget;
			buildConfigurationList = E869A0591C2095B5007600C2 /* Build configuration list for PBXNativeTarget "centrifuge-inspectx" */;
			buildPhases = (
				E869A0511C2095B5007600C2 /* Sources */,
				E869A0521C2095B5007600C2 /* Frameworks */,
				E869A0531C2095B5007600C2 /* CopyFiles */,
			);
			buildRules = (
			);
			dependencies = (
			);
			name = "centrifuge-inspectx";
			productName = "centrifuge-inspectx";
			productReference = E869A0551C2095B5007600C2 /* centrifuge-inspectx */;
			productType = "com.apple.product-type.tool";
		};
		E869A05F1C2095CA007600C2 /* centrifuge-compressx */ = {
			isa = PBXNativeTarget;
			buildConfigurationList = E869A0641C2095CA007600C2 /* Build configuration list for PBXNativeTarget "centrifuge-compressx" */;
			buildPhases = (
				E869A05C1C2095CA007600C2 /* Sources */,
				E869A05D1C2095CA007600C2 /* Frameworks */,
				E869A05E1C2095CA007600C2 /* CopyFiles */,
			);
			buildRules = (
			);
			dependencies = (
			);
			name = "centrifuge-compressx";
			productName = "centrifuge-compressx";
			productReference = E869A0601C2095CA007600C2 /* centrifuge-compressx */;
			productType = "com.apple.product-type.tool";
		};
/* End PBXNativeTarget section */

/* Begin PBXProject section */
		E8485E0B1C207EF000F225FA /* Project object */ = {
			isa = PBXProject;
			attributes = {
				LastUpgradeCheck = 0720;
				ORGANIZATIONNAME = "Daehwan Kim";
				TargetAttributes = {
					E8485E121C207EF000F225FA = {
						CreatedOnToolsVersion = 7.2;
					};
					E869A0491C2095A8007600C2 = {
						CreatedOnToolsVersion = 7.2;
					};
					E869A0541C2095B5007600C2 = {
						CreatedOnToolsVersion = 7.2;
					};
					E869A05F1C2095CA007600C2 = {
						CreatedOnToolsVersion = 7.2;
					};
				};
			};
			buildConfigurationList = E8485E0E1C207EF000F225FA /* Build configuration list for PBXProject "centrifuge" */;
			compatibilityVersion = "Xcode 3.2";
			developmentRegion = English;
			hasScannedForEncodings = 0;
			knownRegions = (
				en,
			);
			mainGroup = E8485E0A1C207EF000F225FA;
			productRefGroup = E8485E141C207EF000F225FA /* Products */;
			projectDirPath = "";
			projectRoot = "";
			targets = (
				E8485E121C207EF000F225FA /* centrifuge-buildx */,
				E869A0491C2095A8007600C2 /* centrifugex */,
				E869A0541C2095B5007600C2 /* centrifuge-inspectx */,
				E869A05F1C2095CA007600C2 /* centrifuge-compressx */,
			);
		};
/* End PBXProject section */

/* Begin PBXSourcesBuildPhase section */
		E8485E0F1C207EF000F225FA /* Sources */ = {
			isa = PBXSourcesBuildPhase;
			buildActionMask = 2147483647;
			files = (
				E8AB5A231C209232009138A6 /* diff_sample.cpp in Sources */,
				E86143BA1C20833200D5C240 /* ccnt_lut.cpp in Sources */,
				E86143D41C20833200D5C240 /* reference.cpp in Sources */,
				E86143CF1C20833200D5C240 /* random_source.cpp in Sources */,
				E86143DA1C20833200D5C240 /* tinythread.cpp in Sources */,
				E86143BB1C20833200D5C240 /* centrifuge_build_main.cpp in Sources */,
				E86143C71C20833200D5C240 /* limit.cpp in Sources */,
				E86143B91C20833200D5C240 /* bt2_idx.cpp in Sources */,
				E86143B81C20833200D5C240 /* alphabet.cpp in Sources */,
				E86143D31C20833200D5C240 /* ref_read.cpp in Sources */,
				E86143C41C20833200D5C240 /* ds.cpp in Sources */,
				E86143BC1C20833200D5C240 /* centrifuge_build.cpp in Sources */,
				E86143D61C20833200D5C240 /* shmem.cpp in Sources */,
			);
			runOnlyForDeploymentPostprocessing = 0;
		};
		E869A0461C2095A8007600C2 /* Sources */ = {
			isa = PBXSourcesBuildPhase;
			buildActionMask = 2147483647;
			files = (
				E869A0761C20A425007600C2 /* alphabet.cpp in Sources */,
				E869A0771C20A425007600C2 /* bt2_idx.cpp in Sources */,
				E869A0781C20A425007600C2 /* ccnt_lut.cpp in Sources */,
				E869A0791C20A425007600C2 /* ds.cpp in Sources */,
				E869A07A1C20A425007600C2 /* edit.cpp in Sources */,
				E869A07B1C20A425007600C2 /* random_source.cpp in Sources */,
				E869A07C1C20A425007600C2 /* ref_read.cpp in Sources */,
				E869A07D1C20A425007600C2 /* reference.cpp in Sources */,
				E869A07E1C20A425007600C2 /* shmem.cpp in Sources */,
				E869A07F1C20A425007600C2 /* tinythread.cpp in Sources */,
				E869A0751C20A308007600C2 /* limit.cpp in Sources */,
				E869A0731C209BE6007600C2 /* centrifuge_main.cpp in Sources */,
				E869A0741C209BE6007600C2 /* centrifuge.cpp in Sources */,
				E869A0671C209BCC007600C2 /* aligner_seed_policy.cpp in Sources */,
				E869A0681C209BCC007600C2 /* mask.cpp in Sources */,
				E869A0691C209BCC007600C2 /* outq.cpp in Sources */,
				E869A06A1C209BCC007600C2 /* pat.cpp in Sources */,
				E869A06B1C209BCC007600C2 /* pe.cpp in Sources */,
				E869A06C1C209BCC007600C2 /* presets.cpp in Sources */,
				E869A06D1C209BCC007600C2 /* qual.cpp in Sources */,
				E869A06E1C209BCC007600C2 /* random_util.cpp in Sources */,
				E869A06F1C209BCC007600C2 /* read_qseq.cpp in Sources */,
				E869A0701C209BCC007600C2 /* ref_coord.cpp in Sources */,
				E869A0711C209BCC007600C2 /* scoring.cpp in Sources */,
				E869A0721C209BCC007600C2 /* simple_func.cpp in Sources */,
			);
			runOnlyForDeploymentPostprocessing = 0;
		};
		E869A0511C2095B5007600C2 /* Sources */ = {
			isa = PBXSourcesBuildPhase;
			buildActionMask = 2147483647;
			files = (
				E869A0801C20A50B007600C2 /* alphabet.cpp in Sources */,
				E869A0811C20A50B007600C2 /* bt2_idx.cpp in Sources */,
				E869A0821C20A50B007600C2 /* ccnt_lut.cpp in Sources */,
				E869A0831C20A50B007600C2 /* centrifuge_inspect.cpp in Sources */,
				E869A0841C20A50B007600C2 /* ds.cpp in Sources */,
				E869A0851C20A50B007600C2 /* edit.cpp in Sources */,
				E869A0861C20A50B007600C2 /* random_source.cpp in Sources */,
				E869A0871C20A50B007600C2 /* ref_read.cpp in Sources */,
				E869A0881C20A50B007600C2 /* reference.cpp in Sources */,
				E869A0891C20A50B007600C2 /* shmem.cpp in Sources */,
				E869A08A1C20A50B007600C2 /* tinythread.cpp in Sources */,
			);
			runOnlyForDeploymentPostprocessing = 0;
		};
		E869A05C1C2095CA007600C2 /* Sources */ = {
			isa = PBXSourcesBuildPhase;
			buildActionMask = 2147483647;
			files = (
			);
			runOnlyForDeploymentPostprocessing = 0;
		};
/* End PBXSourcesBuildPhase section */

/* Begin XCBuildConfiguration section */
		E8485E181C207EF000F225FA /* Debug */ = {
			isa = XCBuildConfiguration;
			buildSettings = {
				ALWAYS_SEARCH_USER_PATHS = NO;
				CLANG_CXX_LANGUAGE_STANDARD = "gnu++0x";
				CLANG_CXX_LIBRARY = "libc++";
				CLANG_ENABLE_MODULES = YES;
				CLANG_ENABLE_OBJC_ARC = YES;
				CLANG_WARN_BOOL_CONVERSION = YES;
				CLANG_WARN_CONSTANT_CONVERSION = YES;
				CLANG_WARN_DIRECT_OBJC_ISA_USAGE = YES_ERROR;
				CLANG_WARN_EMPTY_BODY = YES;
				CLANG_WARN_ENUM_CONVERSION = YES;
				CLANG_WARN_INT_CONVERSION = YES;
				CLANG_WARN_OBJC_ROOT_CLASS = YES_ERROR;
				CLANG_WARN_UNREACHABLE_CODE = YES;
				CLANG_WARN__DUPLICATE_METHOD_MATCH = YES;
				CODE_SIGN_IDENTITY = "-";
				COPY_PHASE_STRIP = NO;
				DEBUG_INFORMATION_FORMAT = dwarf;
				ENABLE_STRICT_OBJC_MSGSEND = YES;
				ENABLE_TESTABILITY = YES;
				GCC_C_LANGUAGE_STANDARD = gnu99;
				GCC_DYNAMIC_NO_PIC = NO;
				GCC_NO_COMMON_BLOCKS = YES;
				GCC_OPTIMIZATION_LEVEL = 0;
				GCC_PREPROCESSOR_DEFINITIONS = (
					"$(inherited)",
					"DEBUG=1",
					BOWTIE_MM,
					"MACOS=1",
					POPCNT_CAPABILITY,
					BOWTIE2,
					BOWTIE_64BIT_INDEX,
					CENTRIFUGE,
					"CENTRIFUGE_VERSION=\"\\\"`cat VERSION`\\\"\"",
					"BUILD_HOST=\"\\\"`hostname`\\\"\"",
					"BUILD_TIME=\"\\\"`date`\\\"\"",
					"COMPILER_VERSION=\"\\\"`$(CXX) -v 2>&1 | tail -1`\\\"\"",
					"COMPILER_OPTIONS=\"\\\"test\\\"\"",
				);
				GCC_WARN_64_TO_32_BIT_CONVERSION = NO;
				GCC_WARN_ABOUT_RETURN_TYPE = YES_ERROR;
				GCC_WARN_UNDECLARED_SELECTOR = YES;
				GCC_WARN_UNINITIALIZED_AUTOS = YES_AGGRESSIVE;
				GCC_WARN_UNUSED_FUNCTION = YES;
				GCC_WARN_UNUSED_VARIABLE = YES;
				MACOSX_DEPLOYMENT_TARGET = 10.11;
				MTL_ENABLE_DEBUG_INFO = YES;
				ONLY_ACTIVE_ARCH = YES;
				SDKROOT = macosx;
			};
			name = Debug;
		};
		E8485E191C207EF000F225FA /* Release */ = {
			isa = XCBuildConfiguration;
			buildSettings = {
				ALWAYS_SEARCH_USER_PATHS = NO;
				CLANG_CXX_LANGUAGE_STANDARD = "gnu++0x";
				CLANG_CXX_LIBRARY = "libc++";
				CLANG_ENABLE_MODULES = YES;
				CLANG_ENABLE_OBJC_ARC = YES;
				CLANG_WARN_BOOL_CONVERSION = YES;
				CLANG_WARN_CONSTANT_CONVERSION = YES;
				CLANG_WARN_DIRECT_OBJC_ISA_USAGE = YES_ERROR;
				CLANG_WARN_EMPTY_BODY = YES;
				CLANG_WARN_ENUM_CONVERSION = YES;
				CLANG_WARN_INT_CONVERSION = YES;
				CLANG_WARN_OBJC_ROOT_CLASS = YES_ERROR;
				CLANG_WARN_UNREACHABLE_CODE = YES;
				CLANG_WARN__DUPLICATE_METHOD_MATCH = YES;
				CODE_SIGN_IDENTITY = "-";
				COPY_PHASE_STRIP = NO;
				DEBUG_INFORMATION_FORMAT = "dwarf-with-dsym";
				ENABLE_NS_ASSERTIONS = NO;
				ENABLE_STRICT_OBJC_MSGSEND = YES;
				GCC_C_LANGUAGE_STANDARD = gnu99;
				GCC_NO_COMMON_BLOCKS = YES;
				GCC_PREPROCESSOR_DEFINITIONS = (
					"$(inherited)",
					"DEBUG=0",
					BOWTIE_MM,
					"MACOS=1",
					POPCNT_CAPABILITY,
					BOWTIE2,
					BOWTIE_64BIT_INDEX,
					CENTRIFUGE,
					"CENTRIFUGE_VERSION=\"\\\"`cat VERSION`\\\"\"",
					"BUILD_HOST=\"\\\"`hostname`\\\"\"",
					"BUILD_TIME=\"\\\"`date`\\\"\"",
					"COMPILER_VERSION=\"\\\"`$(CXX) -v 2>&1 | tail -1`\\\"\"",
					"COMPILER_OPTIONS=\"\\\"test\\\"\"",
				);
				GCC_WARN_64_TO_32_BIT_CONVERSION = NO;
				GCC_WARN_ABOUT_RETURN_TYPE = YES_ERROR;
				GCC_WARN_UNDECLARED_SELECTOR = YES;
				GCC_WARN_UNINITIALIZED_AUTOS = YES_AGGRESSIVE;
				GCC_WARN_UNUSED_FUNCTION = YES;
				GCC_WARN_UNUSED_VARIABLE = YES;
				MACOSX_DEPLOYMENT_TARGET = 10.11;
				MTL_ENABLE_DEBUG_INFO = NO;
				SDKROOT = macosx;
			};
			name = Release;
		};
		E8485E1B1C207EF000F225FA /* Debug */ = {
			isa = XCBuildConfiguration;
			buildSettings = {
				GCC_PREPROCESSOR_DEFINITIONS = "$(inherited)";
				HEADER_SEARCH_PATHS = /usr/local/include;
				LIBRARY_SEARCH_PATHS = /usr/local/lib;
				PRODUCT_NAME = "$(TARGET_NAME)";
			};
			name = Debug;
		};
		E8485E1C1C207EF000F225FA /* Release */ = {
			isa = XCBuildConfiguration;
			buildSettings = {
				HEADER_SEARCH_PATHS = /usr/local/include;
				LIBRARY_SEARCH_PATHS = /usr/local/lib;
				PRODUCT_NAME = "$(TARGET_NAME)";
			};
			name = Release;
		};
		E869A04E1C2095A8007600C2 /* Debug */ = {
			isa = XCBuildConfiguration;
			buildSettings = {
				GCC_PREPROCESSOR_DEFINITIONS = (
					"DEBUG=1",
					"$(inherited)",
				);
				PRODUCT_NAME = "$(TARGET_NAME)";
			};
			name = Debug;
		};
		E869A04F1C2095A8007600C2 /* Release */ = {
			isa = XCBuildConfiguration;
			buildSettings = {
				PRODUCT_NAME = "$(TARGET_NAME)";
			};
			name = Release;
		};
		E869A05A1C2095B5007600C2 /* Debug */ = {
			isa = XCBuildConfiguration;
			buildSettings = {
				GCC_PREPROCESSOR_DEFINITIONS = (
					"DEBUG=1",
					"$(inherited)",
				);
				PRODUCT_NAME = "$(TARGET_NAME)";
			};
			name = Debug;
		};
		E869A05B1C2095B5007600C2 /* Release */ = {
			isa = XCBuildConfiguration;
			buildSettings = {
				PRODUCT_NAME = "$(TARGET_NAME)";
			};
			name = Release;
		};
		E869A0651C2095CA007600C2 /* Debug */ = {
			isa = XCBuildConfiguration;
			buildSettings = {
				GCC_PREPROCESSOR_DEFINITIONS = (
					"DEBUG=1",
					"$(inherited)",
				);
				PRODUCT_NAME = "$(TARGET_NAME)";
			};
			name = Debug;
		};
		E869A0661C2095CA007600C2 /* Release */ = {
			isa = XCBuildConfiguration;
			buildSettings = {
				PRODUCT_NAME = "$(TARGET_NAME)";
			};
			name = Release;
		};
/* End XCBuildConfiguration section */

/* Begin XCConfigurationList section */
		E8485E0E1C207EF000F225FA /* Build configuration list for PBXProject "centrifuge" */ = {
			isa = XCConfigurationList;
			buildConfigurations = (
				E8485E181C207EF000F225FA /* Debug */,
				E8485E191C207EF000F225FA /* Release */,
			);
			defaultConfigurationIsVisible = 0;
			defaultConfigurationName = Release;
		};
		E8485E1A1C207EF000F225FA /* Build configuration list for PBXNativeTarget "centrifuge-buildx" */ = {
			isa = XCConfigurationList;
			buildConfigurations = (
				E8485E1B1C207EF000F225FA /* Debug */,
				E8485E1C1C207EF000F225FA /* Release */,
			);
			defaultConfigurationIsVisible = 0;
			defaultConfigurationName = Release;
		};
		E869A0501C2095A8007600C2 /* Build configuration list for PBXNativeTarget "centrifugex" */ = {
			isa = XCConfigurationList;
			buildConfigurations = (
				E869A04E1C2095A8007600C2 /* Debug */,
				E869A04F1C2095A8007600C2 /* Release */,
			);
			defaultConfigurationIsVisible = 0;
			defaultConfigurationName = Release;
		};
		E869A0591C2095B5007600C2 /* Build configuration list for PBXNativeTarget "centrifuge-inspectx" */ = {
			isa = XCConfigurationList;
			buildConfigurations = (
				E869A05A1C2095B5007600C2 /* Debug */,
				E869A05B1C2095B5007600C2 /* Release */,
			);
			defaultConfigurationIsVisible = 0;
			defaultConfigurationName = Release;
		};
		E869A0641C2095CA007600C2 /* Build configuration list for PBXNativeTarget "centrifuge-compressx" */ = {
			isa = XCConfigurationList;
			buildConfigurations = (
				E869A0651C2095CA007600C2 /* Debug */,
				E869A0661C2095CA007600C2 /* Release */,
			);
			defaultConfigurationIsVisible = 0;
			defaultConfigurationName = Release;
		};
/* End XCConfigurationList section */
	};
	rootObject = E8485E0B1C207EF000F225FA /* Project object */;
}
