# Supplementary material for: Centrifuge: rapid and sensitive classification of metagenomic sequences
Source: Genome Res. 2016 Dec;26(12):1721–9. doi: 10.1101/gr.210641.116 (PMC5131823; doi:10.1101/gr.210641.116)
Supplement: Supplemental Material [file supp_gr.210641.116_Supplemental_Data_S1.zip › centrifuge-centrifuge-genome-research/doc/add.css]

.pageStyle #leftside { 
  color: #666;
}

.pageStyle #leftside a { 
  color: #0066B3;
  text-decoration: none;
}

.pageStyle #leftside h1 {
  background: none;
  margin: 0 0 10px;
  padding: 10px 0;
  font: bold 1.9em Arial,Verdana,sans-serif;
}

.pageStyle #leftside h2 { 
  background: none;
  margin: 0 0 10px;
  padding: 10px 0;
  font: bold 1.2em Arial,Verdana,sans-serif;
}  
.pageStyle #leftside h3 { 
  background: none;
  margin: 0 0 10px 5px;
  padding: 10px 0;
  font: 1.2em Arial,Verdana,sans-serif;
}

.pageStyle #leftside table {
  margin: 15px 0 0;
}

.pageStyle #leftside td {
 vertical-align: top;
}

.pageStyle #leftside p { color:#444; }


.pageStyle #leftside td p {
 margin-left:15px;
}

.pageStyle #leftside h4 {
    margin: 0px 15px 10px 10px;
    padding: 10px 0px;
    font: 1.1em Arial,Verdana,sans-serif;
    background: none;
}

.pageStyle #leftside ul { margin:0; padding-left:0; list-style-type: circle; }
.pageStyle #leftside #TOC ul { margin:0; padding-left:0; list-style-type: none; }
.pageStyle #leftside li { color:#444; margin-left:14px; }
.pageStyle #leftside #TOC li { margin-left:0; }
.pageStyle #leftside #TOC li li { margin-left:14px; }
.pageStyle #leftside p { padding: 0; margin:0 0 10px; }
