# Supplementary material for: Centrifuge: rapid and sensitive classification of metagenomic sequences
Source: Genome Res. 2016 Dec;26(12):1721–9. doi: 10.1101/gr.210641.116 (PMC5131823; doi:10.1101/gr.210641.116)
Supplement: Supplemental Material [file supp_gr.210641.116_Supplemental_Data_S1.zip › centrifuge-centrifuge-genome-research/doc/faq.shtml]

<!--#set var="Title" value="Centrifuge" -->
<!--#set var="NoCrumbs" value="1" -->
<!--#set var="SubTitle" value="Classifier for metagenomic sequences"-->
<!--#set var="ExtraCSS" value="/software/hisat/add.css"-->
<!--#include virtual="/iheader_r.shtml"-->
<div id="mainContent">
  <div id="main">
	<div id="rightside">
	<!--#include virtual="sidebar.inc.shtml"-->
	</div> <!-- End of "rightside" -->
    <div id="leftside">
  	<h1>Frequently Asked Questions</h1><br>
      <div id="toc">
  	    <ul>
	    <!--
	      <li><a href="#edit_dist"><br>
		</a></li>
  	      </ul><br>
		
<h2 id="edit_dist"><br>
		  </h2>
		  <p><br>
		  
  </p>
-->

      </div>
   </div>
</div>
</div>

<!--#include virtual="footer.inc.html"-->

<!-- Google analytics code -->
<script type="text/javascript">
var gaJsHost = (("https:" == document.location.protocol) ? "https://ssl." : "http://www.");
document.write(unescape("%3Cscript src='" + gaJsHost + "google-analytics.com/ga.js' type='text/javascript'%3E%3C/script%3E"));
</script>
<script type="text/javascript">
var pageTracker = _gat._getTracker("UA-6101038-1");
pageTracker._trackPageview();
</script>

</body>
</html>
