# Supplementary material for: Centrifuge: rapid and sensitive classification of metagenomic sequences
Source: Genome Res. 2016 Dec;26(12):1721–9. doi: 10.1101/gr.210641.116 (PMC5131823; doi:10.1101/gr.210641.116)
Supplement: Supplemental Material [file supp_gr.210641.116_Supplemental_Data_S1.zip › centrifuge-centrifuge-genome-research/doc/style.css]

/* 
Stylesheet for the free sNews15_1 template
from http://www.free-css-templates.com
*/

/* Reset all margins and paddings for browsers */
* { 
	padding: 0;
	margin: 0;
}

body { 
	font: .8em Verdana, Arial, Sans-Serif; 
	line-height: 1.6em; 
	margin: 0;
	/* background-image: url(../images/bg.jpg); */
	/* background-repeat: repeat */
}

#wrap {	margin: 0 auto;	width: 95% }

/* TOP HEADER -------- */
#top {
	margin: 0 auto;
	padding: 0;
	background:#1E6BAC url(../images/ccbstrip.jpg) repeat-x top;
	height: 141px;
}
#top h1 { padding: 10px 0 0 25px; color: #FFF; font-size: 240%; background: transparent;}
#top h2 { padding: 0px 0 0 25px; color: #bbb; font-size: 100%; background: transparent;}
#top .padding { padding-top: 5px; }
/*
#top .lefts { 
	background: transparent url(../images/topl.jpg) no-repeat left; 
	height: 81px; 
}
#top .rights {
	background: transparent url(../images/topr.jpg) no-repeat right;
	float: right;
	height: 81px;
	width: 18px;
}
*/
/* SEARCH BOX AND BUTTON ----------*/
#search { float: right;  padding: 10px 25px 0 0;  }

#search input.text { 
	border: 1px solid #eee;
	display: inline;
	margin-top: 5px;
	width: 120px;
	height: 12px;
	font-size: 10px;
 }
 #search input.searchbutton {
	border: 0;
	background: transparent;
	color: #FFF;
	cursor: pointer;
	font: bold 0.8em Arial, Arial, Sans-Serif
 }

#subheader { 
	clear: both; 
	border-top: 1px dotted #888;	
	border-bottom: 1px dotted #888;
	background: #eaeaea;
	color: #505050;
	padding: 1em;
	margin: 15px 0px 10px 0px;
	
}
#subheader a { text-decoration: none; /* border-bottom: 1px dashed #0066B3; */ } 
 
 
/* TOP MENU ---------- */
#topmenu {  	margin: 0px 8px 0 8px; 
			padding: 0;
			background: url(../images/menu.jpg) repeat-x top;
			height: 30px;
			
}
#topmenu .lefts { 
	background: url(../images/menul.jpg) no-repeat left; 
	height: 30px; 
	padding-left: 0px;
}
#topmenu .rights {
	background: url(../images/menur.jpg) no-repeat right;
	float: right;
	height: 30px;
	width: 8px;
}
#topmenu li a { 
	color: #FFF;
	text-align: left;
	padding-left: 10px;
	padding-right: 15px;
	text-decoration: none;
	background: transparent;
	font-weight: bold
} 
#topmenu li { padding: 0px;
	float: left;
	margin: 0;
	font-size: 11px;
	line-height: 30px;
	white-space: nowrap;
	/* list-style-type: none; */
	width: auto;
	background: url(../images/sep.gif) no-repeat top right
	
}

#main { background: #FFF; margin: 25px 0 15px 0; color: #666; }

#main #rightside {
	width: 300px;
	float: right;
	background: #FFF;
	margin-right: 0px;
	color: #555;
	
} 

#main #rightside .box {
	background: #efefef;
	margin-bottom: 10px;
	padding: 5px;
	color: #555;
}

#main #rightside h2 {
	font: bold 1.0em Arial, Arial, Sans-Serif; 
    background: #CDCDCD url(../images/greyc.gif) no-repeat top right;
	height: 18px;
	padding: 3px;
	color: #666;
}

/* LEFT SIDE - ARTICLES AREA -------- */
#leftside {
	padding-left: 8px;
	color: #555;
	background: #FFF;
	margin-right: 255px;
	margin-left: 0px;
	
}

#manual {
	margin-right: 305px;
	margin-left: 0px;
	width: auto;
}

#leftside h1 { padding: 15px 0 10px 0 }
#leftside h2 { padding: 15px 0 10px 0; color: #555; text-indent: 17px; background: #FFF url(../images/head.gif) no-repeat left; }
#leftside h3 { padding: 15px 0 10px 0; font-size: 100%; margin-left: 5px; text-indent: 17px; background: #FFF url(../images/head.gif) no-repeat left; }
#leftside ul { margin-left: 24px; padding-left 24px; list-style-type: circle }
#leftside li { }
#leftside p { padding: 0px 0 10px 0 }

#footer {
	clear: both;
	background: #FFF url(../images/footer.jpg) repeat-x;
	height: 46px;
	margin-left: 0px;
	margin-right: 0px;
	font-size: 75%;
	color: #666;
}
#footer p  { padding: 5px }
#footer .rside { float: right; display: inline; padding: 5px; text-align: right}

#toc ol { list-style: roman }

a { color: #0066B3; background: inherit; text-decoration: none }
h1 { font: bold 1.9em Arial, Arial, Sans-Serif }
h2 { font: bold 1.2em Arial, Arial, Sans-Serif; padding: 0; margin: 0 }
ul { padding: 0; margin: 0; list-style-type: none }
li {  }
ol { margin-left: 24px;
     padding-left 24px;
     list-style: decimal }
/* blockquote { margin-left: 35px; font-family: "Courier New", Courier, monospace; } */
blockquote { margin-left: 35px; font-family: "Courier New", Courier; }
tt { font-family: "Courier New", Courier, monospace; }
.date { border-top: 1px solid #e5e5e5; text-align: right; margin-bottom: 25px; margin-top: 5px;}
#main #leftside .date a, #main #rightside a { border: 0; text-decoration: none; }
 
.comment .date { text-align: left; border: 0;}	


#breadcrumbs { 
	float: left;
	padding-left: 8px;
	padding-top: 0px;
	font: bold .8em Arial, Arial, Sans-Serif; 
	color: #666;
	width: 100%;
	height: 25px;
	margin-top: 10px;
	margin-bottom: 10px;
	clear: both;
}


#leftside #txt {width: 100%; height: 10em; padding: 3px 3px 3px 6px; margin-left:0em;}
#leftside textarea { border: 1px solid #bbb; width: 100%;  }


/* SNEWS */
#main #leftside fieldset { float: left; width: 100%; border: 1px solid #ccc; padding: 10px 8px; margin: 0 10px 8px 0; background: #FFF; color: #000; }
#main #leftside fieldset p { width: 100%; }
#main input { padding: 3px; margin: 0; border: 1px solid #bbb }
/*p { margin-top: 5px; }*/
p { margin-top: 10px; }
/*input.search { border: 1px solid #ccc; padding: 4px; width: 160px; }*/
.comment { background: #FFF; color: #808080; padding: 10px; margin: 0 0 10px 0; border-top: 1px solid #ccc; }
.commentsbox { background: #FFF; color: #808080; padding: 10px; margin: 0 0 10px 0; border-top: 1px solid #ccc; }


#box-table-a
{
	font-family: .8em Verdana, Arial, Sans-Serif; 
	/*font-size: 12px;*/
	margin: 45px;
	width: 600px;
	text-align: left;
	border-collapse: collapse;
}
#box-table-a th
{
	font-size: 13px;
	font-weight: normal;
	padding: 8px;
	background: #b9c9fe;
	border-top: 4px solid #aabcfe;
	border-bottom: 1px solid #fff;
	color: #039;
}
#box-table-a td
{
	padding: 8px;
	background: #e8edff; 
	border-bottom: 2px solid #fff;
	color: #669;
	border-top: 2px solid transparent;
}
#box-table-a tr:hover td
{
	background: #d0dafd;
	color: #339;
}


#box-table-b
{
	font-family: .8em Verdana, Arial, Sans-Serif; 
	/*font-size: 12px;*/
	margin: 45px;
	width: 480px;
	text-align: center;
	border-collapse: collapse;
	border-top: 7px solid #9baff1;
	border-bottom: 7px solid #9baff1;
}
#box-table-b th
{
	font-size: 13px;
	font-weight: normal;
	padding: 8px;
	background: #e8edff;
	border-right: 1px solid #9baff1;
	border-left: 1px solid #9baff1;
	color: #039;
}
#box-table-b td
{
	padding: 8px;
	background: #e8edff; 
	border-right: 1px solid #aabcfe;
	border-left: 1px solid #aabcfe;
	color: #669;
}

#manual h1  { margin: 0 15px 10px 15px; padding: 10px 0 10px 0; font: bold 1.9em Arial, Arial, Sans-Serif }
#manual h2  { margin: 0 15px 10px 15px; padding: 10px 0 10px 0; font: bold 1.2em Arial, Arial, Sans-Serif }
#manual h3  { margin: 0 15px 10px 20px; padding: 10px 0 10px 0; font: 1.2em Arial, Arial, Sans-Serif }
#manual h4  { margin: 0 15px 10px 25px; padding: 10px 0 10px 0; font: 1.1em Arial, Arial, Sans-Serif }
#manual p   { margin: 0 15px 10px 15px; color: #444 }
#manual table { margin-top: 15px }
#manual ul  { margin: 0 15px 10px 15px; padding: 0; margin: 0 }
#manual pre { margin: 0 15px 15px 25px }
#manual li  { margin: 0 15px 1px 15px; color: #444 }
#manual ol  { margin-left: 24px; padding-left 24px; list-style: decimal }
#manual td  { vertical-align: top; }
#manual blockquote { margin-left: 35px; font-family: "Courier New", Courier; }
#manual tt { font: .8em; font-family: "Courier New", Courier; }
#manual code { font: .8em; font-family: "Courier New", Courier; }
#manual .date { border-top: 1px solid #e5e5e5; text-align: right; margin-bottom: 25px; margin-top: 5px;}
#manual .date a, #main #rightside a { border: 0; text-decoration: none; }
#manual .date a, #main #rightside a { border: 0; text-decoration: none; }
#manual td { vertical-align: top; }
