# Supplementary material for: Centrifuge: rapid and sensitive classification of metagenomic sequences
Source: Genome Res. 2016 Dec;26(12):1721–9. doi: 10.1101/gr.210641.116 (PMC5131823; doi:10.1101/gr.210641.116)
Supplement: Supplemental Material [file supp_gr.210641.116_Supplemental_Data_S1.zip › centrifuge-centrifuge-genome-research/evaluation/centrifuge_evaluate.py]

#!/usr/bin/env python

import sys, os, subprocess, inspect
import platform, multiprocessing
import string, re
from datetime import datetime, date, time
import copy
from argparse import ArgumentParser, FileType


"""
"""
def read_taxonomy_tree(tax_file):
    taxonomy_tree = {}
    for line in tax_file:
        fields = line.strip().split('\t')
        assert len(fields) == 5
        tax_id, parent_tax_id, rank = fields[0], fields[2], fields[4]
        assert tax_id not in taxonomy_tree
        taxonomy_tree[tax_id] = [parent_tax_id, rank]        
    return taxonomy_tree


"""
"""
def compare_scm(centrifuge_out, true_out, taxonomy_tree, rank):
    ancestors = set()
    for tax_id in taxonomy_tree.keys():
        if tax_id in ancestors:
            continue
        while True:
            parent_tax_id, cur_rank = taxonomy_tree[tax_id]
            if parent_tax_id in ancestors:
                break
            if tax_id == parent_tax_id:
                break
            tax_id = parent_tax_id
            ancestors.add(tax_id)

    db_dic = {}
    first = True
    for line in open(centrifuge_out):
        if first:
            first = False
            continue
        read_name, seq_id, tax_id, score, _, _, _, _ = line.strip().split('\t')
        # Traverse up taxonomy tree to match the given rank parameter
        rank_tax_id = tax_id
        if rank != "strain":
            while True:
                if tax_id not in taxonomy_tree:
                    rank_tax_id = ""
                    break
                parent_tax_id, cur_rank = taxonomy_tree[tax_id]
                if cur_rank == rank:
                    rank_tax_id = tax_id
                    break
                if tax_id == parent_tax_id:
                    rank_tax_id = ""
                    break
                tax_id = parent_tax_id
        else:
            assert rank == "strain"
            if tax_id in ancestors:
                continue

        if rank_tax_id == "":
            continue            
        if read_name not in db_dic:
            db_dic[read_name] = set()
        db_dic[read_name].add(rank_tax_id)

    classified, unclassified, unique_classified = 0, 0, 0
    for line in open(true_out):
        if line.startswith('@'):
            continue
        
        read_name, tax_id = line.strip().split('\t')[:2]
        # Traverse up taxonomy tree to match the given rank parameter
        rank_tax_id = tax_id
        if rank != "strain":
            while True:
                if tax_id not in taxonomy_tree:
                    rank_tax_id = ""
                    break
                parent_tax_id, cur_rank = taxonomy_tree[tax_id]
                if cur_rank == rank:
                    rank_tax_id = tax_id
                    break
                if tax_id == parent_tax_id:
                    rank_tax_id = ""
                    break
                tax_id = parent_tax_id
        if rank_tax_id == "":
            continue
        if read_name not in db_dic:
            unclassified += 1
            continue

        maps = db_dic[read_name]
        if rank_tax_id in maps:
            classified += 1
            if len(maps) == 1:
                unique_classified += 1
        else:
            unclassified += 1

    raw_unique_classified = 0
    for value in db_dic.values():
        if len(value) == 1:
            raw_unique_classified += 1
    return classified, unique_classified, unclassified, len(db_dic), raw_unique_classified


"""
"""
def compare_abundance(centrifuge_out, true_out, taxonomy_tree, debug):
    db_dic = {}
    first = True
    for line in open(centrifuge_out):
        if first:
            first = False
            continue
        genome_name, tax_id, tax_rank, genome_len, num_reads, num_unique_reads, abundance = line.strip().split('\t')
        db_dic[tax_id] = float(abundance)

    SSR = 0.0 # Sum of squared residuals
    first = True
    for line in open(true_out):
        if first:
            first = False
            continue
        
        tax_id, genome_len, num_reads, abundance, genome_name = line.strip().split('\t')

        # daehwan - for debugging purposes
        """
        cur_tax_id = tax_id
        while True:
            if cur_tax_id not in taxonomy_tree:
                break
            parent_tax_id, rank = taxonomy_tree[cur_tax_id]
            print "%s: %s" % (cur_tax_id, rank)
            if cur_tax_id == parent_tax_id:
                break
            cur_tax_id = parent_tax_id
        print
        print
        """
        
        abundance = float(abundance)
        if tax_id in db_dic:
            SSR += (abundance - db_dic[tax_id]) ** 2;
            if debug:
                print >> sys.stderr, "\t\t\t\t{:<10}: {:.6} vs. {:.6} (truth vs. centrifuge)".format(tax_id, abundance, db_dic[tax_id])
        else:
            SSR += (abundance) ** 2

    return SSR


"""
e.g.
     sqlite3 analysis.db --header --separator $'\t' "select * from Classification;"
"""
def sql_execute(sql_db, sql_query):
    sql_cmd = [
        "sqlite3", sql_db,
        "-separator", "\t",
        "%s;" % sql_query
        ]
    # print >> sys.stderr, sql_cmd
    sql_process = subprocess.Popen(sql_cmd, stdout=subprocess.PIPE)
    output = sql_process.communicate()[0][:-1]
    return output


"""
"""
def create_sql_db(sql_db):
    if os.path.exists(sql_db):
        print >> sys.stderr, sql_db, "already exists!"
        return
    
    columns = [
        ["id", "integer primary key autoincrement"],
        ["centrifutgeIndex", "text"],
        ["readBase", "text"],
        ["readType", "text"],
        ["program", "text"],
        ["version", "text"],
        ["numFragments", "integer"],
        ["strain_classified", "integer"],
        ["strain_uniqueclassified", "integer"],
        ["strain_unclassified", "integer"],
        ["species_classified", "integer"],
        ["species_uniqueclassified", "integer"],
        ["species_unclassified", "integer"],
        ["genus_classified", "integer"],
        ["genus_uniqueclassified", "integer"],
        ["genus_unclassified", "integer"],
        ["family_classified", "integer"],
        ["family_uniqueclassified", "integer"],
        ["family_unclassified", "integer"],
        ["order_classified", "integer"],
        ["order_uniqueclassified", "integer"],
        ["order_unclassified", "integer"],
        ["class_classified", "integer"],
        ["class_uniqueclassified", "integer"],
        ["class_unclassified", "integer"],
        ["phylum_classified", "integer"],
        ["phylum_uniqueclassified", "integer"],
        ["phylum_unclassified", "integer"],
        ["time", "real"],
        ["host", "text"],
        ["created", "text"],
        ["cmd", "text"]
        ]
    
    sql_create_table = "CREATE TABLE Classification ("
    for i in range(len(columns)):
        name, type = columns[i]
        if i != 0:
            sql_create_table += ", "
        sql_create_table += ("%s %s" % (name, type))
    sql_create_table += ");"
    sql_execute(sql_db, sql_create_table)


"""
"""
def write_analysis_data(sql_db, genome_name, database_name):
    if not os.path.exists(sql_db):
        return

    """
    programs = []
    sql_aligners = "SELECT aligner FROM ReadCosts GROUP BY aligner"
    output = sql_execute(sql_db, sql_aligners)
    aligners = output.split()

    can_read_types = ["all", "M", "2M_gt_15", "2M_8_15", "2M_1_7", "gt_2M"]    
    tmp_read_types = []
    sql_types = "SELECT type FROM ReadCosts GROUP BY type"
    output = sql_execute(sql_db, sql_types)
    tmp_read_types = output.split()

    read_types = []
    for read_type in can_read_types:
        if read_type in tmp_read_types:
            read_types.append(read_type)

    for paired in [False, True]:
        database_fname = genome_name + "_" + database_name
        if paired:
            end_type = "paired"
            database_fname += "_paired"
        else:
            end_type = "single"
            database_fname += "_single"
        database_fname += ".analysis"
        database_file = open(database_fname, "w")
        print >> database_file, "end_type\ttype\taligner\tnum_reads\ttime\tmapped_reads\tunique_mapped_reads\tunmapped_reads\tmapping_point\ttrue_gtf_junctions\ttemp_junctions\ttemp_gtf_junctions"
        for aligner in aligners:
            for read_type in read_types:
                sql_row = "SELECT end_type, type, aligner, num_reads, time, mapped_reads, unique_mapped_reads, unmapped_reads, mapping_point, true_gtf_junctions, temp_junctions, temp_gtf_junctions FROM ReadCosts"
                sql_row += " WHERE genome = '%s' and head = '%s' and aligner = '%s' and type = '%s' and end_type = '%s' ORDER BY created DESC LIMIT 1" % (genome_name, database_name, aligner, read_type, end_type)
                output = sql_execute(sql_db, sql_row)
                if output:
                    print >> database_file, output

        database_file.close()
    """


"""
"""
def evaluate(index_base,
             index_base_for_read,
             num_fragment,
             paired,
             error_rate,
             ranks,
             programs,
             runtime_only,
             sql,
             verbose,
             debug):
    # Current script directory
    curr_script = os.path.realpath(inspect.getsourcefile(evaluate))
    path_base = os.path.dirname(curr_script)

    sql_db_name = "analysis.db"
    if not os.path.exists(sql_db_name):
        create_sql_db(sql_db_name)

    num_cpus = multiprocessing.cpu_count()
    if num_cpus > 8:
        num_threads = min(8, num_cpus)
        desktop = False
    else:
        num_threads = min(3, num_cpus)
        desktop = True

    def check_files(fnames):
        for fname in fnames:
            if not os.path.exists(fname):
                return False
        return True

    # Check if indexes exists, otherwise create indexes
    index_path = "%s/indexes/Centrifuge" % path_base
    if not os.path.exists(path_base + "/indexes"):
        os.mkdir(path_base + "/indexes")
    if not os.path.exists(index_path):
        os.mkdir(index_path)
    index_fnames = ["%s/%s.%d.cf" % (index_path, index_base, i+1) for i in range(3)]
    if not check_files(index_fnames):
        print >> sys.stderr, "Downloading indexes: %s" % ("index")
        os.system("cd %s; wget ftp://ftp.ccb.jhu.edu/pub/infphilo/centrifuge/data/%s.tar.gz; tar xvzf %s.tar.gz; rm %s.tar.gz; ln -s %s/%s* .; cd -" % \
                      (index_path, index_base, index_base, index_base, index_base, index_base))
        assert check_files(index_fnames)        

    # Read taxonomic IDs
    centrifuge_inspect = os.path.join(path_base, "../centrifuge-inspect")
    tax_ids = set()
    tax_cmd = [centrifuge_inspect,
               "--conversion-table",
               "%s/%s" % (index_path, index_base_for_read)]
    tax_proc = subprocess.Popen(tax_cmd, stdout=subprocess.PIPE)
    for line in tax_proc.stdout:
        _, tax_id = line.strip().split()
        tax_ids.add(tax_id)
    tax_ids = list(tax_ids)

    # Read taxonomic tree
    tax_tree_cmd = [centrifuge_inspect,
                    "--taxonomy-tree",
                    "%s/%s" % (index_path, index_base_for_read)]    
    tax_tree_proc = subprocess.Popen(tax_tree_cmd, stdout=subprocess.PIPE, stderr=open("/dev/null", 'w'))
    taxonomy_tree = read_taxonomy_tree(tax_tree_proc.stdout)

    compressed = (index_base.find("compressed") != -1) or (index_base_for_read.find("compressed") != -1)

    # Check if simulated reads exist, otherwise simulate reads
    read_path = "%s/reads" % path_base
    if not os.path.exists(read_path):
        os.mkdir(read_path)
    read_base = "%s_%dM" % (index_base_for_read, num_fragment / 1000000)
    if error_rate > 0.0:
        read_base += "%.2fe" % error_rate

    read1_fname = "%s/%s_1.fa" % (read_path, read_base)
    read2_fname = "%s/%s_2.fa" % (read_path, read_base)
    truth_fname = "%s/%s.truth" % (read_path, read_base)
    scm_fname = "%s/%s.scm" % (read_path, read_base)
    read_fnames = [read1_fname, read2_fname, truth_fname, scm_fname]
    if not check_files(read_fnames):
        print >> sys.stderr, "Simulating reads %s_1.fq %s_2.fq ..." % (read_base, read_base)
        centrifuge_simulate = os.path.join(path_base, "centrifuge_simulate_reads.py")
        simulate_cmd = [centrifuge_simulate,
                        "--num-fragment", str(num_fragment)]
        if error_rate > 0.0:
            simulate_cmd += ["--error-rate", str(error_rate)]
        simulate_cmd += ["%s/%s" % (index_path, index_base_for_read),
                         "%s/%s" % (read_path, read_base)]
        
        simulate_proc = subprocess.Popen(simulate_cmd, stdout=open("/dev/null", 'w'))
        simulate_proc.communicate()
        assert check_files(read_fnames)

    if runtime_only:
        verbose = True

    if paired:
        base_fname = read_base + "_paired"
    else:
        base_fname = read_base + "_single"

    print >> sys.stderr, "Database: %s" % (index_base)
    if paired:
        print >> sys.stderr, "\t%d million pairs" % (num_fragment / 1000000)
    else:
        print >> sys.stderr, "\t%d million reads" % (num_fragment / 1000000)

    program_bin_base = "%s/.." % path_base
    def get_program_version(program, version):
        version = ""
        if program == "centrifuge":
            if version:
                cmd = ["%s/%s_%s/%s" % (program_bin_base, program, version, program)]
            else:
                cmd = ["%s/%s" % (program_bin_base, program)]
            cmd += ["--version"]                    
            cmd_process = subprocess.Popen(cmd, stdout=subprocess.PIPE)
            version = cmd_process.communicate()[0][:-1].split("\n")[0]
            version = version.split()[-1]
        else:
            assert False

        return version

    def get_program_cmd(program, version, read1_fname, read2_fname, out_fname):
        cmd = []
        if program == "centrifuge":
            if version:
                cmd = ["%s/centrifuge_%s/centrifuge" % (program_bin_base, version)]
            else:
                cmd = ["%s/centrifuge" % (program_bin_base)]
            cmd += ["-f",
                    "-p", str(num_threads),
                    "%s/%s" % (index_path, index_base)]
            # cmd += ["-k", "5"]
            # cmd += ["--no-traverse"]
            if paired:
                cmd += ["-1", read1_fname,
                        "-2", read2_fname]
            else:
                cmd += ["-U", read1_fname]                        
        else:
            assert False

        return cmd

    init_time = {"centrifuge" : 0.0}
    for program, version in programs:
        program_name = program
        if version:
            program_name += ("_%s" % version)

        print >> sys.stderr, "\t%s\t%s" % (program_name, str(datetime.now()))
        if paired:
            program_dir = program_name + "_paired"
        else:
            program_dir = program_name + "_single"
            
        if not os.path.exists(program_dir):
            os.mkdir(program_dir)
        os.chdir(program_dir)

        out_fname = "centrifuge.output"
        if runtime_only:
            out_fname = "/dev/null"

        if os.path.exists(out_fname):
            continue

        # Classify all reads
        program_cmd = get_program_cmd(program, version, read1_fname, read2_fname, out_fname)
        start_time = datetime.now()
        if verbose:
            print >> sys.stderr, "\t", start_time, " ".join(program_cmd)
        if program in ["centrifuge"]:
            proc = subprocess.Popen(program_cmd, stdout=open(out_fname, "w"), stderr=subprocess.PIPE)
        else:
            proc = subprocess.Popen(program_cmd, stdout=subprocess.PIPE, stderr=subprocess.PIPE)
        proc.communicate()
        finish_time = datetime.now()
        duration = finish_time - start_time
        assert program in init_time
        duration = duration.total_seconds() - init_time[program]
        if duration < 0.1:
            duration = 0.1
        if verbose:
            print >> sys.stderr, "\t", finish_time, "finished:", duration            

        results = {"strain"  : [0, 0, 0],
                   "species" : [0, 0, 0],
                   "genus"   : [0, 0, 0],
                   "family"  : [0, 0, 0],
                   "order"   : [0, 0, 0],
                   "class"   : [0, 0, 0],
                   "phylum"  : [0, 0, 0]}
        for rank in ranks:
            if runtime_only:
                break
            if compressed and rank == "strain":
                continue

            classified, unique_classified, unclassified, raw_classified, raw_unique_classified = \
                compare_scm(out_fname, scm_fname, taxonomy_tree, rank)
            results[rank] = [classified, unique_classified, unclassified]
            num_cases = classified + unclassified
            # if rank == "strain":
            #    assert num_cases == num_fragment

            print >> sys.stderr, "\t\t%s" % rank
            print >> sys.stderr, "\t\t\tsensitivity: {:,} / {:,} ({:.2%})".format(classified, num_cases, float(classified) / num_cases)
            print >> sys.stderr, "\t\t\tprecision  : {:,} / {:,} ({:.2%})".format(classified, raw_classified, float(classified) / raw_classified)
            print >> sys.stderr, "\n\t\t\tfor uniquely classified ",
            if paired:
                print >> sys.stderr, "pairs"
            else:
                print >> sys.stderr, "reads"
            print >> sys.stderr, "\t\t\t\t\tsensitivity: {:,} / {:,} ({:.2%})".format(unique_classified, num_cases, float(unique_classified) / num_cases)
            print >> sys.stderr, "\t\t\t\t\tprecision  : {:,} / {:,} ({:.2%})".format(unique_classified, raw_unique_classified, float(unique_classified) / raw_unique_classified)

            # Calculate sum of squared residuals in abundance
            if rank == "strain":
                abundance_SSR = compare_abundance("centrifuge_report.tsv", truth_fname, taxonomy_tree, debug)
                print >> sys.stderr, "\t\t\tsum of squared residuals in abundance: {}".format(abundance_SSR)

        if runtime_only:
            os.chdir("..")
            continue

        if sql and os.path.exists("../" + sql_db_name):
            if paired:
                end_type = "paired"
            else:
                end_type = "single"
            sql_insert = "INSERT INTO \"Classification\" VALUES(NULL, '%s', '%s', '%s', '%s', '%s', %d, %d, %d, %d, %d, %d, %d, %d, %d, %d, %d, %d, %d, %d, %d, %d, %d, %d, %d, %d, %d, %d, %f, '%s', datetime('now', 'localtime'), '%s');" % \
                (index_base, read_base, end_type, program_name, get_program_version(program, version), num_fragment, \
                     results["strain"][0],  results["strain"][1],  results["strain"][2], \
                     results["species"][0], results["species"][1], results["species"][2], \
                     results["genus"][0],   results["genus"][1],   results["genus"][2], \
                     results["family"][0],  results["family"][1],  results["family"][2], \
                     results["order"][0],   results["order"][1],   results["order"][2], \
                     results["class"][0],   results["class"][1],   results["class"][2], \
                     results["phylum"][0],  results["phylum"][1],  results["phylum"][2], \
                     duration, platform.node(), " ".join(program_cmd))
            sql_execute("../" + sql_db_name, sql_insert)     

 
        os.system("touch done")
        os.chdir("..")

        """
        if os.path.exists(sql_db_name):
            write_analysis_data(sql_db_name, genome, data_base)
        """
        

if __name__ == "__main__":
    parser = ArgumentParser(
        description='Centrifuge evaluation')
    parser.add_argument("index_base",
                        nargs='?',
                        type=str,
                        help='Centrifuge index')
    parser.add_argument("--index-base-for-read",
                        dest="index_base_for_read",
                        type=str,
                        default="",
                        help='index base for read (default same as index base)')    
    parser.add_argument("--num-fragment",
                        dest="num_fragment",
                        action='store',
                        type=int,
                        default=1,
                        help='Number of fragments in millions (default: 1)')
    parser.add_argument("--paired",
                        dest='paired',
                        action='store_true',
                        help='Paired-end reads')
    parser.add_argument("--error-rate",
                        dest='error_rate',
                        action='store',
                        type=float,
                        default=0.0,
                        help='per-base sequencing error rate (%%) (default: 0.0)')
    rank_list_default = "strain,species,genus,family,order,class,phylum"
    parser.add_argument("--rank-list",
                        dest="ranks",
                        type=str,
                        default=rank_list_default,
                        help="A comma-separated list of ranks (default: %s)" % rank_list_default)
    parser.add_argument("--program-list",
                        dest="programs",
                        type=str,
                        default="centrifuge",
                        help="A comma-separated list of aligners (default: centrifuge)")
    parser.add_argument("--runtime-only",
                        dest='runtime_only',
                        action='store_true',
                        help='Just check runtime without evaluation')    
    parser.add_argument("--no-sql",
                        dest='sql',
                        action='store_false',
                        help='Do not write results into a sqlite database')
    parser.add_argument("-v", "--verbose",
                        dest='verbose',
                        action='store_true',
                        help='also print some statistics to stderr')
    parser.add_argument("--debug",
                        dest='debug',
                        action='store_true',
                        help='Debug')

    args = parser.parse_args()
    if not args.index_base:
        parser.print_help()
        exit(1)
    if args.index_base_for_read == "":
        args.index_base_for_read = args.index_base
    ranks = args.ranks.split(',')
    programs = []
    for program in args.programs.split(','):
        if '_' in program:
            programs.append(program.split('_'))
        else:
            programs.append([program, ""])
            
    evaluate(args.index_base,
             args.index_base_for_read,
             args.num_fragment * 1000000,
             args.paired,
             args.error_rate,
             ranks,
             programs,
             args.runtime_only,
             args.sql,
             args.verbose,
             args.debug)
