# Supplementary material for: Centrifuge: rapid and sensitive classification of metagenomic sequences
Source: Genome Res. 2016 Dec;26(12):1721–9. doi: 10.1101/gr.210641.116 (PMC5131823; doi:10.1101/gr.210641.116)
Supplement: Supplemental Material [file supp_gr.210641.116_Supplemental_Data_S1.zip › centrifuge-centrifuge-genome-research/evaluation/test/abundance.Rmd]

---
title: "Centrifuge abundance"
# author: "Daehwan Kim"
date: "August 15, 2016"
output: html_document
---

```{r setup}
library(ggplot2)
```

```{r}

abundance.cmp <- read.delim("abundance_k5.cmp", stringsAsFactors = FALSE)
levels <- c("species", "genus", "family", "order", "class", "phylum")
abundance.cmp$rank <- factor(abundance.cmp$rank, levels = levels)
abundance.cmp$log_true <- log(abundance.cmp$true)
abundance.cmp$log_calc <- log(abundance.cmp$calc)
head(abundance.cmp)

ggplot(abundance.cmp) + 
  geom_bar(aes(x = log_true), binwidth = 0.2) +
  xlab("abundance (log_truth)") +
  facet_wrap(~ rank, scales = "free_y")

ggplot(abundance.cmp) + 
  geom_bar(aes(x = log_calc), binwidth = 0.2) +
  xlab("abundance (log_calc)") +
  facet_wrap(~ rank, scales = "free_y")

ggplot(abundance.cmp) + 
  geom_point(aes(x = true, y = calc), size = 0.7) +
  xlab("abundance (truth)") + ylab("abundance (centrifuge)") +
  facet_wrap(~ rank)  + 
  # geom_text(aes(x = true, y = calc, label = name),
  #          check_overlap = TRUE, hjust = 0, nudge_x = 0.01) +
  geom_abline(slope = 1, color = "red")

ggplot(abundance.cmp) + 
  geom_point(aes(x = log_true, y = log_calc), size = 0.7) +
  xlab("abundance (log_truth)") + ylab("abundance (log_centrifuge)") +
  facet_wrap(~ rank)  + 
  geom_abline(slope = 1, color = "red")

for(level in levels) {
  print(level)
  abundance.cmp.rank <- abundance.cmp[abundance.cmp$rank==level,]
  for(method in c("pearson", "spearman", "kendall")) {
    print(paste(' ', method))
    print(paste('  ', cor(abundance.cmp.rank$true, abundance.cmp.rank$calc, method=method)))
  }
}
```
