# Supplementary material for: Centrifuge: rapid and sensitive classification of metagenomic sequences
Source: Genome Res. 2016 Dec;26(12):1721–9. doi: 10.1101/gr.210641.116 (PMC5131823; doi:10.1101/gr.210641.116)
Supplement: Supplemental Material [file supp_gr.210641.116_Supplemental_Data_S1.zip › centrifuge-centrifuge-genome-research/example/reference/nodes.dmp]

1	|	1	|	no rank
2759	|	131567	|	superkingdom
6072	|	33208	|	no rank
7711	|	33511	|	phylum
7742	|	89593	|	no rank
7776	|	7742	|	no rank
8287	|	117571	|	no rank
9347	|	32525	|	no rank
9632	|	379584	|	family
9645	|	9632	|	genus
9646	|	9645	|	species
9845	|	91561	|	suborder
9895	|	35500	|	family
9903	|	27592	|	genus
9913	|	9903	|	species
27592	|	9895	|	subfamily
32523	|	1338369	|	no rank
32524	|	32523	|	no rank
32525	|	40674	|	no rank
33154	|	2759	|	no rank
33208	|	33154	|	kingdom
33213	|	6072	|	no rank
33511	|	33213	|	no rank
33554	|	314145	|	order
35500	|	9845	|	infraorder
40674	|	32524	|	class
89593	|	7711	|	subphylum
91561	|	314145	|	no rank
117570	|	7776	|	no rank
117571	|	117570	|	no rank
131567	|	1	|	no rank
314145	|	1437010	|	superorder
379584	|	33554	|	suborder
1338369	|	8287	|	no rank
1437010	|	9347	|	no rank
