# Supplementary material for: Centrifuge: rapid and sensitive classification of metagenomic sequences
Source: Genome Res. 2016 Dec;26(12):1721–9. doi: 10.1101/gr.210641.116 (PMC5131823; doi:10.1101/gr.210641.116)
Supplement: Supplemental Material [file supp_gr.210641.116_Supplemental_Data_S1.zip › centrifuge-centrifuge-genome-research/indices/Makefile]

#
# Makefile
# fbreitwieser, 2016-01-29 13:00
#

SHELL := /bin/bash

THREADS?=1
KEEP_FILES?=0

get_ref_file_names = $(addprefix $(REFERENCE_SEQUENCES_DIR)/, $(addsuffix $(1), \
	$(addprefix all-,$(COMPLETE_GENOMES)) \
	$(addprefix all-,$(addsuffix -chromosome_level,$(CHROMOSOME_LEVEL_GENOMES))) \
	$(addprefix mammalian-reference-,$(MAMMALIAN_TAXIDS)) \
	$(addprefix all-compressed-,$(COMPLETE_GENOMES_COMPRESSED)) \
	$(if $(INCLUDE_CONTAMINANTS),contaminants)))

DL_DIR=downloaded-seq
TMP_DIR?=tmp_$(IDX_NAME)
TAXID_SUFFIX:=.map
REFERENCE_SEQUENCES_DIR:=reference-sequences

.PHONY: index index-name index-size .path-ok .dustmasker-ok

define USAGE

Makefile to create common indices to use with Centrifuge.

  make [OPTIONS] TARGET

OPTIONS:
    THREADS=n          Number of threads for downloading, compression and
                       index building

STANDARD TARGETS:

    b_compressed        Download all bacteria genomes from RefSeq,
                        and compresses them at the species level

    b_compressed+h+v    b_compressed + human genome and transcripts,
                        contaminant sequences from UniVec and EmVec,
                        and all viral genomes

    b+h+v               As above, but with uncompressed bacterial genomes

Alternatively, a IDX_NAME and one or more genomes may be specified as
options to build a custom database.

EXTENDED OPTIONS:
	COMPLETE_GENOMES=s
	COMPLETE_GENOMES_COMPRESSED=s
	MAMMALIAN_TAXIDS=i
	INCLUDE_CONAMINANTS=1
	DONT_DUSTMASK=1
	IDX_NAME=s

EXAMPLES:
	# Make an index with all complete bacterial and archaeal genomes, and compress
	# the bacterial genomes to the species level
	make b_compressed

	# same as:
	make COMPLETE_GENOMES=archaea COMPLETE_GENOMES_COMPRESSED=bacteria IDX_NAME=b_compressed
	
	# Make an index with just the human genome
	make IDX_NAME=h MAMMALIAN_TAXIDS=9606

	# All archaeal genomes and contaminant sequences from UniVec and EmVec
	make IDX_NAME=a COMPLETE_GENOMES=archaea  INCLUDE_CONTAMINANTS=1 

endef
export USAGE

###################################################################################################
ifndef IDX_NAME

all: 
	@echo "$$USAGE"

IDX_NAME?=$(shell basename $(shell dirname $(abspath $(lastword $(MAKEFILE_LIST)))))

INDICES=b+h+v b_compressed b_compressed+h+v refseq_microbial refseq_full nt

b+h+v: export COMPLETE_GENOMES:=archaea bacteria viral
b+h+v: export MAMMALIAN_TAXIDS:=9606
b+h+v: export INCLUDE_CONTAMINANTS:=1
b+h+v: export IDX_NAME:=b+h+v

b_compressed: export COMPLETE_GENOMES:=
b_compressed: export COMPLETE_GENOMES_COMPRESSED:=archaea bacteria
b_compressed: export IDX_NAME:=b_compressed

b_compressed+h+v: export COMPLETE_GENOMES:=viral
b_compressed+h+v: export COMPLETE_GENOMES_COMPRESSED:=archaea bacteria
b_compressed+h+v: export MAMMALIAN_TAXIDS:=9606
b_compressed+h+v: export INCLUDE_CONTAMINANTS:=1
b_compressed+h+v: export IDX_NAME:=b_compressed+h+v

refseq_microbial: export COMPLETE_GENOMES:=archaea bacteria fungi protozoa viral
refseq_microbial: export CHROMOSOME_LEVEL_GENOMES:=$(COMPLETE_GENOMES)
##refseq_microbial: export SMALL_GENOMES:=mitochondrion plasmid plastid # TODO
refseq_microbial: export MAMMALIAN_TAXIDS:=9606 10090
refseq_microbial: export INCLUDE_CONTAMINANTS:=1
refseq_microbial: export IDX_NAME:=refseq_microbial
refseq_microbial: export CF_BUILD_OPTS+=--ftabchars 14

refseq_full: export COMPLETE_GENOMES:=archaea bacteria fungi invertebrate plant protozoa vertebrate_mammalian vertebrate_other viral
refseq_full: export CHROMOSOME_LEVEL_GENOMES:=$(COMPLETE_GENOMES)
refseq_full: export SMALL_GENOMES:=mitochondrion plasmid plastid
refseq_full: export MAMMALIAN_TAXIDS:=9606 10090
refseq_full: export INCLUDE_CONTAMINANTS:=1
refseq_full: export IDX_NAME:=refseq_full


nt: export IDX_NAME:=nt

$(INDICES):
	@echo Making: $@: $(IDX_NAME)
	$(MAKE) -f $(THIS_FILE) IDX_NAME=$(IDX_NAME)

####################################################################################################
else ## IDX_NAME is defined

DONT_DUSTMASK=
TAXONOMY_DOWNLOAD_OPTS?=
REFERENCE_SEQUENCES=$(call get_ref_file_names,.fna)
TAXID_MAPS=$(call get_ref_file_names,$(TAXID_SUFFIX))
CF_BUILD_OPTS?= 

ifeq (nt,$(IDX_NAME))
REFERENCE_SEQUENCES+=nt-sorted.fna
TAXID_MAPS+=nt.map
TAXONOMY_DOWNLOAD_OPTS+=-g
CF_BUILD_OPTS+=--ftabchars=14
endif


ifeq ($(strip $(REFERENCE_SEQUENCES)),)
$(error REFERENCE_SEQUENCES is not set - specify at lease one of COMPLETE_GENOMES, \
COMPLETE_GENOMES_COMPRESSED, or MAMMALIAN_TAXIDS with the IDX_NAME ($(IDX_NAME)))
endif

SIZE_TABLES=$(addprefix $(REFERENCE_SEQUENCES_DIR)/all-compressed-,$(addsuffix .size,$(COMPLETE_GENOMES_COMPRESSED)))
ifneq ($(strip $(COMPLETE_GENOMES_COMPRESSED)),)
CF_BUILD_OPTS+=--size-table <(cat $(SIZE_TABLES))
endif

CF_DOWNLOAD_OPTS?=
CF_COMPRESS_OPTS?=
ifeq ($(strip $(DONT_DUSTMASK)),)
CF_DOWNLOAD_OPTS+=-m
else
CF_COMPRESS_OPTS+=--noDustmasker
endif

all: $(IDX_NAME).1.cf

# vim:ft=make
endif ## ifndef IDX_NAME

$(REFERENCE_SEQUENCES_DIR):
	mkdir -p $(REFERENCE_SEQUENCES_DIR)

#$(TAXID_MAPS): | $(REFERENCE_SEQUENCES_DIR)
#	rm $(patsubst %$(TAXID_SUFFIX),%.fna, $@)
#	$(MAKE) -f $(THIS_FILE) $(patsubst %$(TAXID_SUFFIX),%.fna, $@)

nt.gz:
	wget ftp://ftp.ncbi.nih.gov/blast/db/FASTA/nt.gz

nt.fna: nt.gz
	gunzip -c nt.gz > nt.fna

nt.map:
	wget -qO- ftp://ftp.ncbi.nih.gov/pub/taxonomy/gi_taxid_nucl.dmp.gz | gunzip -c | sed 's/^/gi|/' > nt.map

nt-sorted.fna: nt.fna nt.map
	centrifuge-sort-nt.pl nt.fna nt.map > nt-sorted.fna

$(REFERENCE_SEQUENCES_DIR)/mammalian-reference-%.fna: | $(REFERENCE_SEQUENCES_DIR)
	@[[ -d $(TMP_DIR) ]] && rm -rf $(TMP_DIR); mkdir -p $(TMP_DIR)
	centrifuge-download -o $(TMP_DIR) -d "vertebrate_mammalian" -a "Chromosome" -t $* -c 'reference genome' -P $(THREADS) refseq > \
		$(TMP_DIR)/$(patsubst %.fna,%$(TAXID_SUFFIX), $(notdir $@))
	cat $(TMP_DIR)/vertebrate_mammalian/*.fna > $@.tmp && mv $@.tmp $@
	mv $(TMP_DIR)/$(patsubst %.fna,%$(TAXID_SUFFIX),$(notdir $@)) $(patsubst %.fna,%$(TAXID_SUFFIX),$@)
ifeq (1,$(KEEP_FILES))
	[[ -d $(DL_DIR)/verterbrate_mammalian ]] || mkdir -p $(DL_DIR)/verterbrate_mammalian
	mv $(TMP_DIR)/verterbrate_mammalian/* $(DL_DIR)/vertebrate_mammalian
else
	rm -rf $(TMP_DIR)
endif

$(REFERENCE_SEQUENCES_DIR)/all-compressed-%.fna: | $(REFERENCE_SEQUENCES_DIR) taxonomy/nodes.dmp taxonomy/names.dmp .dustmasker-ok
	[[ -d $(TMP_DIR) ]] && rm -rf $(TMP_DIR); mkdir -p $(TMP_DIR)
	centrifuge-download -o $(TMP_DIR) -d "$*" -P $(THREADS) refseq > $(TMP_DIR)/all-$*.map
	time centrifuge-compress.pl $(TMP_DIR)/$* taxonomy $(CF_COMPRESS_OPTS) -map $(TMP_DIR)/all-$*.map \
		-o $@.tmp -t $(THREADS) -maxG 50000000 2>&1 | tee centrifuge-compress-$(IDX_NAME).log && \
	mv $@.tmp.fa $@ && mv $@.tmp.size $(patsubst %.fna,%.size,$@) && \
	mv $@.tmp.map $(patsubst %.fna,%$(TAXID_SUFFIX),$@)
ifeq (1,$(KEEP_FILES))
	[[ -d $(DL_DIR)/$* ]] || mkdir -p $(DL_DIR)/$*
	mv $(TMP_DIR)/$*/* $(DL_DIR)/$*
else
	rm -rf $(TMP_DIR)
endif

$(REFERENCE_SEQUENCES_DIR)/all-%.fna: | $(REFERENCE_SEQUENCES_DIR) .dustmasker-ok
	[[ -d $(TMP_DIR) ]] && rm -rf $(TMP_DIR); mkdir -p $(TMP_DIR)
	@echo Downloading and dust-masking $*
	centrifuge-download -o $(TMP_DIR) $(CF_DOWNLOAD_OPTS) -d "$*" -P $(THREADS) refseq > \
		$(TMP_DIR)/$(patsubst %.fna,%$(TAXID_SUFFIX),$(notdir $@))
	cat $(TMP_DIR)/$*/*.fna > $@.tmp && mv $@.tmp $@
	mv $(TMP_DIR)/$(patsubst %.fna,%$(TAXID_SUFFIX),$(notdir $@)) $(patsubst %.fna,%$(TAXID_SUFFIX),$@)
ifeq (1,$(KEEP_FILES))
	[[ -d $(DL_DIR)/$* ]] || mkdir -p $(DL_DIR)/$*
	mv $(TMP_DIR)/$*/* $(DL_DIR)/$*
else
	rm -rf $(TMP_DIR)
endif

$(REFERENCE_SEQUENCES_DIR)/all-%-chromosome_level.fna: | $(REFERENCE_SEQUENCES_DIR) .dustmasker-ok
	[[ -d $(TMP_DIR) ]] && rm -rf $(TMP_DIR); mkdir -p $(TMP_DIR)
	@echo Downloading and dust-masking $*
	centrifuge-download -o $(TMP_DIR) $(CF_DOWNLOAD_OPTS) -a "Chromosome" -d "$*" -P $(THREADS) refseq > \
		$(TMP_DIR)/$(patsubst %.fna,%$(TAXID_SUFFIX),$(notdir $@))
	cat $(TMP_DIR)/$*/*.fna > $@.tmp && mv $@.tmp $@
	mv $(TMP_DIR)/$(patsubst %.fna,%$(TAXID_SUFFIX),$(notdir $@)) $(patsubst %.fna,%$(TAXID_SUFFIX),$@)
ifeq (1,$(KEEP_FILES))
	[[ -d $(DL_DIR)/$* ]] || mkdir -p $(DL_DIR)/$*
	mv $(TMP_DIR)/$*/* $(DL_DIR)/$*
else
	rm -rf $(TMP_DIR)
endif


$(REFERENCE_SEQUENCES_DIR)/contaminants.fna: | $(REFERENCE_SEQUENCES_DIR)
	[[ -d $(TMP_DIR) ]] && rm -rf $(TMP_DIR); mkdir -p $(TMP_DIR)
	centrifuge-download -o $(TMP_DIR) contaminants > $(TMP_DIR)/$(patsubst %.fna,%$(TAXID_SUFFIX),$(notdir $@))
	cat $(TMP_DIR)/contaminants/*.fna > $@.tmp && mv $@.tmp $@
	mv $(TMP_DIR)/$(patsubst %.fna,%$(TAXID_SUFFIX),$(notdir $@)) $(patsubst %.fna,%$(TAXID_SUFFIX),$@)
ifeq (1,$(KEEP_FILES))
	[[ -d $(DL_DIR)/contaminants ]] || mkdir -p $(DL_DIR)/contaminants
	mv $(TMP_DIR)/contaminants/* $(DL_DIR)/$*
else
	rm -rf $(TMP_DIR)
endif

DUSTMASKER_EXISTS := $(shell command -v dustmasker)
.dustmasker-ok:
ifndef DUSTMASKER_EXISTS
ifeq ($(strip $(DONT_DUSTMASK)),)
	$(error dustmasker program does not exist. Install NCBI blast+, or set option DONT_DUSTMASK=1)
endif
endif
	

taxonomy/names.dmp: | taxonomy
taxonomy/nodes.dmp: | taxonomy

taxonomy: | .path-ok
	[[ -d $(TMP_DIR) ]] && rm -rf $(TMP_DIR); mkdir -p $(TMP_DIR)
	centrifuge-download $(TAXONOMY_DOWNLOAD_OPTS) -o $(TMP_DIR)/taxonomy taxonomy
	mv $(TMP_DIR)/taxonomy . && rmdir $(TMP_DIR)

$(IDX_NAME).1.cf: $(REFERENCE_SEQUENCES) $(SIZE_TABLES) $(TAXID_MAPS) taxonomy/nodes.dmp taxonomy/names.dmp | .path-ok
	@echo Index building prerequisites: $^
	[[ -d $(TMP_DIR) ]] && rm -rf $(TMP_DIR); mkdir -p $(TMP_DIR)
	time centrifuge-build -p $(THREADS) $(CF_BUILD_OPTS) \
		--conversion-table <(cat $(TAXID_MAPS)) \
		--taxonomy-tree taxonomy/nodes.dmp --name-table taxonomy/names.dmp \
		$(call join_w_comma,$(REFERENCE_SEQUENCES)) $(TMP_DIR)/$(IDX_NAME) 2>&1 | tee centrifuge-build-$(IDX_NAME).log
	mv $(TMP_DIR)/$(IDX_NAME).*.cf . && rmdir $(TMP_DIR)


clean:
	# Removing input sequences (all required information is in the index)
	rm -rf taxonomy
	rm -rf $(DL_DIR)
	rm -rf $(TMP_DIR)
	rm -rf tmp_*
	rm -rf reference-sequences
	rm -f *.map
	rm -f *.log

# Join a list with commas
COMMA:=,
EMPTY:=
SPACE:= $(EMPTY) $(EMPTY)
join_w_comma = $(subst $(SPACE),$(COMMA),$(strip $1))


THIS_FILE := $(lastword $(MAKEFILE_LIST))
PATH_OK  := $(shell command -v centrifuge-build 2> /dev/null && command -v centrifuge-download 2> /dev/null )
CF_BASE_DIR := $(shell dirname $(shell dirname $(THIS_FILE)))

error_msg := centrifuge-download and centrifuge-build are not available - please make sure they are in the path.
define n


endef

TEST_PROGRAMS=centrifuge-build centrifuge-download

ifneq ("$(wildcard $(CF_BASE_DIR)/centrifuge-build)","")
error_msg := $(error_msg)$n$nThe following command may solve this problem:$n  export PATH=$$PATH:"$(CF_BASE_DIR)"$n
endif

.path-ok:
ifndef PATH_OK
    $(error $n$(error_msg))
else
	@echo Found centrifuge-download and centrifuge-build.
endif

index-name:
	echo $(IDX_NAME)

index-size:
	du -csh $(IDX_NAME).[123].cf
