# Supplementary material for: Centrifuge: rapid and sensitive classification of metagenomic sequences
Source: Genome Res. 2016 Dec;26(12):1721–9. doi: 10.1101/gr.210641.116 (PMC5131823; doi:10.1101/gr.210641.116)
Supplement: Supplemental Material [file supp_gr.210641.116_Supplemental_Data_S1.zip › centrifuge-centrifuge-genome-research/third_party/MurmurHash3.h]

//-----------------------------------------------------------------------------
// MurmurHash3 was written by Austin Appleby, and is placed in the public
// domain. The author hereby disclaims copyright to this source code.

#ifndef _MURMURHASH3_H_
#define _MURMURHASH3_H_

//-----------------------------------------------------------------------------
// Platform-specific functions and macros

// Microsoft Visual Studio

#if defined(_MSC_VER) && (_MSC_VER < 1600)

typedef unsigned char uint8_t;
typedef unsigned int uint32_t;
typedef unsigned __int64 uint64_t;

// Other compilers

#else	// defined(_MSC_VER)

#include <stdint.h>

#endif // !defined(_MSC_VER)

//-----------------------------------------------------------------------------

void MurmurHash3_x86_32  ( const void * key, int len, uint32_t seed, void * out );

void MurmurHash3_x86_128 ( const void * key, int len, uint32_t seed, void * out );

void MurmurHash3_x64_128 ( const void * key, int len, uint32_t seed, void * out );

//-----------------------------------------------------------------------------

#endif // _MURMURHASH3_H_
